# Supplementary material for: Characterization of the APETALA2/Ethylene-responsive factor (AP2/ERF) transcription factor family in sunflower
Source: Sci Rep. 2018 Aug 1;8:11576. doi: 10.1038/s41598-018-29526-z (PMC6070487; doi:10.1038/s41598-018-29526-z)
Supplement: Supplementary file 3 — Supplementary Table S [file 41598_2018_29526_MOESM3_ESM.xlsx]

## Sheet: Table S1
Table S1. Characteristic features of AP2/ERF Transcription factor gene family identified in Helianthus annuus
					Physical position on Helianthua annuus genome					Properties of AP2/ERF proteins
Generic Name	Locus Tag	Family	Group	Subcellular Localization	Chromosome	Start position (bp)	End Position (bp)	Strand	Sequence Length	Protein length (aa)	PI	MW (kDa)
HaAP2/ERF-001	HanXRQChr08g0229991	AP2	AP2	Nuclear	8	101220186	101224304	-	4119	470	6.58	51.55
HaAP2/ERF-002	HanXRQChr11g0323801	AP2	AP2	Nuclear	11	13611202	13614020	+	2819	304	6.95	34.22
HaAP2/ERF-003	HanXRQChr05g0133991	AP2	AP2	Nuclear	5	25617036	25619811	+	2776	405	6.84	44.88
HaAP2/ERF-004	HanXRQChr08g0230141	AP2	AP2	Nuclear	8	102486973	102490661	-	3689	231	9.08	26.26
HaAP2/ERF-005	HanXRQChr07g0195621	AP2	AP2	Nuclear	7	63469298	63474180	+	4883	470	7.15	52.45
HaAP2/ERF-006	HanXRQChr01g0027311	AP2	AP2	Nuclear	1	143233687	143236889	-	3203	355	8.64	40.57
HaAP2/ERF-007	HanXRQChr01g0030351	AP2	AP2	Nuclear	1	151751244	151754713	-	3470	470	6.70	52.27
HaAP2/ERF-008	HanXRQChr01g0002591	AP2	AP2	Nuclear	1	11261043	11264829	-	3787	460	7.46	50.83
HaAP2/ERF-009	HanXRQChr09g0259881	AP2	AP2	Nuclear	9	149978610	149980518	+	1909	264	9.39	29.20
HaAP2/ERF-010	HanXRQChr15g0490791	AP2	AP2	Nuclear	15	121598014	121602550	-	4537	468	7.95	52.39
HaAP2/ERF-011	HanXRQChr12g0372611	AP2	AP2	Nuclear	12	74622801	74626981	-	4181	471	6.71	52.69
HaAP2/ERF-012	HanXRQChr07g0200901	AP2	AP2	Nuclear	7	84302266	84307382	-	5117	395	7.46	44.03
HaAP2/ERF-013	HanXRQChr14g0460891	AP2	AP2	Nuclear	14	169913972	169916803	+	2832	441	8.91	49.02
HaAP2/ERF-014	HanXRQChr12g0370711	AP2	AP2	Nuclear	12	65365935	65369294	-	3360	470	6.39	52.15
HaAP2/ERF-015	HanXRQChr02g0056411	AP2	ANT	Nuclear	2	170647672	170650113	-	2442	297	9.70	34.45
HaAP2/ERF-016	HanXRQChr09g0265501	AP2	ANT	Nuclear	9	173041598	173044397	-	2800	367	6.97	43.32
HaAP2/ERF-017	HanXRQChr13g0396481	AP2	ANT	Nuclear	13	69837946	69839943	+	199	421	8.13	47.57
HaAP2/ERF-018	HanXRQChr02g0049351	AP2	ANT	Nuclear	2	135569545	135572701	+	3157	216	9.12	24.22
HaAP2/ERF-019	HanXRQChr16g0499481	AP2	ANT	Nuclear	16	5808139	5814124	+	5986	351	8.18	39.97
HaAP2/ERF-020	HanXRQChr09g0274201	AP2	ANT	Nuclear	9	201748667	201753700	+	5034	331	8.62	37.41
HaAP2/ERF-021	HanXRQChr05g0139341	AP2	ANT	Nuclear	5	71048926	71052008	+	3083	363	8.98	41.27
HaAP2/ERF-022	HanXRQChr04g0115291	AP2	ANT	Nuclear	4	130689119	130706335	+	17217	291	7.12	32.91
HaAP2/ERF-023	HanXRQChr14g0446701	AP2	ANT	Nuclear	14	128767193	128775687	-	8495	391	6.53	44.54
HaAP2/ERF-024	HanXRQChr03g0069061	AP2	ANT	Nuclear	3	58732263	58735791	-	3529	481	7.23	53.44
HaAP2/ERF-025	HanXRQChr09g0244261	AP2	ANT	Nuclear	9	45363341	45367019	+	3679	463	6.70	51.77
HaAP2/ERF-026	HanXRQChr04g0094581	AP2	ANT	Nuclear	4	1391134	1396863	+	5730	464	6.22	51.29
HaAP2/ERF-027	HanXRQChr15g0473861	AP2	ANT	Nuclear	15	35521689	35525104	+	3416	623	6.92	69.44
HaAP2/ERF-028	HanXRQChr12g0376411	AP2	ANT	Nuclear	12	96733853	96737051	+	3199	553	7.25	62.35
HaAP2/ERF-029	HanXRQChr09g0262061	AP2	ANT	Nuclear	9	159079416	159082002	-	2587	464	8.34	51.82
HaAP2/ERF-030	HanXRQChr11g0323551	AP2	ANT	Nuclear	11	12983600	12987762	+	4163	505	7.99	55.80
HaAP2/ERF-031	HanXRQChr10g0310171	AP2	ANT	Nuclear	10	212973618	212980458	-	6841	595	6.57	65.44
HaAP2/ERF-032	HanXRQChr14g0443001	AP2	ANT	Nuclear	14	112646441	112650657	-	4217	512	6.10	56.19
HaAP2/ERF-033	HanXRQChr12g0369011	AP2	ANT	Nuclear	12	58689615	58694125	-	4511	478	6.77	52.72
HaAP2/ERF-034	HanXRQChr02g0056271	AP2	ANT	Nuclear	2	170292312	170295060	+	2749	550	6.49	60.85
HaAP2/ERF-035	HanXRQChr10g0296651	AP2	ANT	Nuclear	10	121662564	121667480	-	4917	436	7.19	48.15
HaAP2/ERF-036	HanXRQChr17g0554691	ERF	Ia	Nuclear	17	96510215	96511357	+	1143	380	5.93	43.40
HaAP2/ERF-037	HanXRQChr11g0328411	ERF	Ia	Extracellular	11	32871174	32871809	-	636	211	6.16	24.10
HaAP2/ERF-038	HanXRQChr14g0435991	ERF	Ib	Nuclear	14	73597898	73598797	-	900	299	8.52	32.81
HaAP2/ERF-039	HanXRQChr04g0114871	ERF	Ib	Nuclear	4	128248025	128248867	-	843	280	8.15	31.04
HaAP2/ERF-040	HanXRQChr01g0022321	ERF	Ib	Nuclear	1	126398524	126399210	-	687	228	9.13	24.94
HaAP2/ERF-041	HanXRQChr02g0058911	ERF	Ib	Nuclear	2	177929123	177929878	-	756	251	8.07	27.77
HaAP2/ERF-042	HanXRQChr06g0166521	ERF	Ib	Nuclear	6	6031518	6032360	+	843	280	8.73	31.14
HaAP2/ERF-043	HanXRQChr17g0535231	ERF	Ib	Nuclear	17	4602640	4603410	-	771	256	9.05	28.81
HaAP2/ERF-044	HanXRQChr07g0191481	ERF	Ib	Nuclear	7	37379627	37380331	+	705	234	8.39	26.50
HaAP2/ERF-045	HanXRQChr02g0047911	ERF	Ib	Nuclear	2	127764640	127765503	+	864	287	5.91	31.32
HaAP2/ERF-046	HanXRQChr05g0147181	ERF	Ib	Nuclear	5	142365595	142366436	-	842	266	7.01	29.89
HaAP2/ERF-047	HanXRQChr15g0491961	ERF	Ib	Nuclear	15	132907129	132908025	-	897	298	7.10	33.14
HaAP2/ERF-048	HanXRQChr16g0500251	ERF	Ib	Nuclear	16	9453026	9453262	-	237	78	7.44	8.52
HaAP2/ERF-049	HanXRQChr02g0044391	ERF	Ib	Nuclear	2	100005979	100006870	+	892	283	8.13	30.88
HaAP2/ERF-050	HanXRQChr11g0327691	ERF	Ib	Nuclear	11	30255285	30256235	+	951	316	5.69	35.06
HaAP2/ERF-051	HanXRQChr05g0162171	ERF	Ib	Nuclear	5	214157710	214158693	-	984	327	5.38	36.26
HaAP2/ERF-052	HanXRQChr02g0057711	ERF	IIa	Nuclear	2	174727971	174728484	-	514	157	8.38	17.56
HaAP2/ERF-053	HanXRQChr01g0030371	ERF	IIa	Nuclear	1	151813451	151813879	-	429	142	9.00	16.07
HaAP2/ERF-054	HanXRQChr15g0473661	ERF	IIa	Nuclear	15	34814453	34814956	+	504	167	8.90	18.65
HaAP2/ERF-055	HanXRQChr09g0259861	ERF	IIa	Nuclear	9	149853831	149854304	+	474	157	9.24	17.49
HaAP2/ERF-056	HanXRQChr15g0490831	ERF	IIa	Nuclear	15	121723743	121724183	-	441	146	9.07	16.70
HaAP2/ERF-057	HanXRQChr09g0267201	ERF	IIa	Nuclear	9	178304169	178304600	+	432	143	8.88	15.91
HaAP2/ERF-058	HanXRQChr16g0509021	ERF	IIa	Nuclear	16	60201626	60202078	+	453	150	8.40	16.43
HaAP2/ERF-059	HanXRQChr04g0103371	ERF	IIa	Nuclear	4	41460865	41461314	+	450	149	9.15	16.20
HaAP2/ERF-060	HanXRQChr10g0310581	ERF	IIa	Nuclear	10	215101792	215102259	+	468	155	8.07	17.11
HaAP2/ERF-061	HanXRQChr05g0163451	ERF	IIb	Nuclear	5	217636059	217636709	-	651	216	8.43	23.80
HaAP2/ERF-062	HanXRQChr15g0485281	ERF	IIb	Nuclear	15	88457608	88458407	-	800	259	5.04	27.70
HaAP2/ERF-063	HanXRQChr13g0415751	ERF	IIb	Nuclear	13	157555482	157556054	-	573	190	6.63	20.74
HaAP2/ERF-064	HanXRQChr03g0083341	ERF	IIb	Nuclear	3	137062926	137063621	+	696	231	5.02	25.58
HaAP2/ERF-065	HanXRQChr03g0060081	ERF	IIb	Nuclear	3	740087	740674	+	588	195	5.23	21.58
HaAP2/ERF-066	HanXRQChr10g0319761	ERF	IIb	Nuclear	10	245626850	245627482	-	633	210	6.38	23.50
HaAP2/ERF-067	HanXRQChr04g0125821	ERF	IIb	Nuclear	4	172912641	172913162	+	522	173	5.34	19.17
HaAP2/ERF-068	HanXRQChr04g0125841	ERF	IIb	Nuclear	4	172992050	172992592	+	543	180	5.04	20.10
HaAP2/ERF-069	HanXRQChr06g0168641	ERF	IIb	Nuclear	6	12355277	12355864	+	588	195	4.81	21.58
HaAP2/ERF-070	HanXRQChr04g0125871	ERF	IIb	Nuclear	4	173128888	173129385	+	498	165	6.01	17.77
HaAP2/ERF-071	HanXRQChr07g0191521	ERF	IIc	Nuclear	7	37745264	37745674	-	411	136	8.33	14.80
HaAP2/ERF-072	HanXRQChr11g0326451	ERF	IIc	Nuclear	11	25625478	25625951	-	474	157	8.95	17.00
HaAP2/ERF-073	HanXRQChr17g0536121	ERF	IIIa	Nuclear	17	8525096	8525632	-	537	178	4.95	19.88
HaAP2/ERF-074	HanXRQChr09g0251211	ERF	IIIa	Nuclear	9	104763963	104764508	-	546	181	4.97	20.15
HaAP2/ERF-075	HanXRQChr08g0221591	ERF	IIIb	Nuclear	8	50243162	50243707	+	546	181	6.12	19.77
HaAP2/ERF-076	HanXRQChr08g0222931	ERF	IIIb	Nuclear	8	57315565	57316113	-	549	182	5.50	20.00
HaAP2/ERF-077	HanXRQChr08g0221611	ERF	IIIb	Nuclear	8	50288396	50288944	+	549	182	6.79	19.91
HaAP2/ERF-078	HanXRQChr08g0222921	ERF	IIIb	Nuclear	8	57251808	57252347	-	540	179	6.41	19.35
HaAP2/ERF-079	HanXRQChr09g0272911	ERF	IIIb	Nuclear	9	198845428	198846018	-	591	196	6.30	21.75
HaAP2/ERF-080	HanXRQChr02g0053171	ERF	IIIb	Nuclear	2	155990099	155990638	-	540	179	5.83	19.04
HaAP2/ERF-081	HanXRQChr14g0462031	ERF	IIIb	Nuclear	14	172340231	172340767	-	537	178	6.79	19.09
HaAP2/ERF-082	HanXRQChr07g0206821	ERF	IIIb	Nuclear	7	101678268	101679109	-	842	159	6.56	16.78
HaAP2/ERF-083	HanXRQChr02g0053181	ERF	IIIb	Nuclear	2	155998698	155999105	-	408	135	9.64	14.44
HaAP2/ERF-084	HanXRQChr17g0533791	ERF	IIIb	Nuclear	17	1512812	1513399	+	588	195	5.21	21.02
HaAP2/ERF-085	HanXRQChr06g0165401	ERF	IIIb	Nuclear	6	3648880	3649524	-	645	214	5.40	22.86
HaAP2/ERF-086	HanXRQChr03g0085871	ERF	IIIb	Nuclear	3	144325426	144325905	-	480	159	5.02	17.19
HaAP2/ERF-087	HanXRQChr07g0188461	ERF	IIIb	Nuclear	7	15515479	15515994	-	516	171	5.14	18.91
HaAP2/ERF-088	HanXRQChr02g0048721	ERF	IIIb	Nuclear	2	132012491	132013003	-	513	170	4.85	18.91
HaAP2/ERF-089	HanXRQChr14g0432531	ERF	IIIb	Nuclear	14	47317550	47318083	+	534	177	5.28	18.97
HaAP2/ERF-090	HanXRQChr01g0028941	ERF	IIIb	Nuclear	1	146823803	146824432	-	630	209	5.37	21.75
HaAP2/ERF-091	HanXRQChr02g0037881	ERF	IIIc	Nuclear	2	38578277	38578884	-	608	178	5.29	20.11
HaAP2/ERF-092	HanXRQChr02g0037911	ERF	IIIc	Nuclear	2	38677087	38677695	-	609	202	5.47	22.71
HaAP2/ERF-093	HanXRQChr02g0039351	ERF	IIIc	Nuclear	2	46840568	46841146	+	579	192	6.05	21.39
HaAP2/ERF-094	HanXRQChr02g0039361	ERF	IIIc	Nuclear	2	46848204	46848782	+	579	192	6.05	21.39
HaAP2/ERF-095	HanXRQChr02g0037821	ERF	IIIc	Nuclear	2	38314880	38315461	-	582	193	5.44	21.44
HaAP2/ERF-096	HanXRQChr02g0037981	ERF	IIIc	Nuclear	2	38831376	38831846	-	471	156	8.49	17.24
HaAP2/ERF-097	HanXRQChr02g0039341	ERF	IIIc	Nuclear	2	46791477	46792085	+	609	202	6.36	22.66
HaAP2/ERF-098	HanXRQChr02g0037951	ERF	IIIc	Nuclear	2	38741681	38742289	-	609	202	5.99	22.69
HaAP2/ERF-099	HanXRQChr02g0037891	ERF	IIIc	Nuclear	2	38600180	38600584	-	405	134	9.47	15.07
HaAP2/ERF-100	HanXRQChr02g0037921	ERF	IIIc	Nuclear	2	38686247	38686741	-	495	164	6.57	18.46
HaAP2/ERF-101	HanXRQChr02g0037931	ERF	IIIc	Nuclear	2	38732090	38732797	-	708	235	8.76	26.36
HaAP2/ERF-102	HanXRQChr02g0037851	ERF	IIIc	Nuclear	2	38489590	38490731	-	1142	128	10.18	14.38
HaAP2/ERF-103	HanXRQChr10g0277971	ERF	IIIc	Nuclear	10	2327448	2327978	+	531	176	7.25	19.71
HaAP2/ERF-104	HanXRQChr14g0461931	ERF	IIIc	Nuclear	14	172145812	172146438	+	627	208	6.37	23.40
HaAP2/ERF-105	HanXRQChr07g0206811	ERF	IIIc	Extracellular	7	101647309	101651467	-	4159	1347	8.84	152.61
HaAP2/ERF-106	HanXRQChr07g0188431	ERF	IIIc	Nuclear	7	15390684	15392258	-	1575	200	5.73	22.36
HaAP2/ERF-107	HanXRQChr13g0407761	ERF	IIIc	Nuclear	13	119504760	119505404	+	645	214	5.03	23.63
HaAP2/ERF-108	HanXRQChr02g0054841	ERF	IIIc	Nuclear	2	162946613	162947263	-	651	216	6.13	23.60
HaAP2/ERF-109	HanXRQChr13g0423261	ERF	IIId	Nuclear	13	186498798	186499457	-	660	219	7.21	24.44
HaAP2/ERF-110	HanXRQChr13g0423271	ERF	IIId	Nuclear	13	186506887	186507546	-	660	219	7.25	24.26
HaAP2/ERF-111	HanXRQChr03g0093161	ERF	IIId	Nuclear	3	166529121	166529855	-	735	244	5.59	26.77
HaAP2/ERF-112	HanXRQChr05g0138461	ERF	IIId	Nuclear	5	61703779	61704486	-	708	235	6.37	25.67
HaAP2/ERF-113	HanXRQChr17g0549231	ERF	IIId	Nuclear	17	60247534	60248151	-	618	205	7.50	23.01
HaAP2/ERF-114	HanXRQChr06g0164441	ERF	IIId	Nuclear	6	1554776	1555387	-	612	203	6.30	22.66
HaAP2/ERF-115	HanXRQChr03g0088851	ERF	IIId	Nuclear	3	156196663	156197226	-	564	187	7.58	20.97
HaAP2/ERF-116	HanXRQChr03g0088891	ERF	IIId	Nuclear	3	156397947	156398423	+	477	158	8.02	17.58
HaAP2/ERF-117	HanXRQChr12g0360861	ERF	IIIe	Nuclear	12	19931279	19931890	+	612	203	5.20	22.53
HaAP2/ERF-118	HanXRQChr10g0313571	ERF	IIIe	Nuclear	10	226496464	226497099	+	636	211	5.60	22.92
HaAP2/ERF-119	HanXRQChr04g0095991	ERF	IIIe	Nuclear	4	6911864	6913182	+	1319	193	6.35	21.70
HaAP2/ERF-120	HanXRQChr02g0032371	ERF	IIIe	Nuclear	2	7186459	7187786	+	1328	211	6.94	23.54
HaAP2/ERF-121	HanXRQChr09g0275931	ERF	IIIe	Nuclear	9	205888192	205888881	-	690	229	6.27	25.39
HaAP2/ERF-122	HanXRQChr16g0501271	ERF	IIIe	Nuclear	16	13133249	13133878	+	630	209	8.18	22.81
HaAP2/ERF-123	HanXRQChr11g0352091	ERF	IIIe	Nuclear	11	162500553	162501224	+	672	223	6.13	24.47
HaAP2/ERF-124	HanXRQChr01g0029731	ERF	IIIe	Nuclear	1	150047824	150048767	-	944	290	6.65	32.44
HaAP2/ERF-125	HanXRQChr02g0051231	ERF	IIIe	Nuclear	2	147706773	147707426	-	654	217	5.07	24.12
HaAP2/ERF-126	HanXRQChr13g0402081	ERF	IIIe	Nuclear	13	94275495	94276232	-	738	245	5.85	26.98
HaAP2/ERF-127	HanXRQChr09g0238631	ERF	IIIe	Nuclear	9	8334515	8335216	-	702	233	5.10	25.51
HaAP2/ERF-128	HanXRQChr03g0061271	ERF	IIIe	Nuclear	3	7094249	7094901	+	653	210	5.29	23.07
HaAP2/ERF-129	HanXRQChr10g0318381	ERF	IIIe	Nuclear	10	241842696	241843472	-	777	258	5.47	28.13
HaAP2/ERF-130	HanXRQChr16g0510591	ERF	IIIe	Nuclear	16	72692161	72692811	+	651	216	7.12	23.77
HaAP2/ERF-131	HanXRQChr09g0252771	ERF	IVa	Extracellular	9	115357134	115358117	+	984	327	5.11	36.96
HaAP2/ERF-132	HanXRQChr15g0495971	ERF	IVa	Extracellular	15	165875977	165879056	+	3080	334	5.29	36.92
HaAP2/ERF-133	HanXRQChr08g0222491	ERF	IVa	Nuclear	8	55480304	55482602	+	2299	314	5.18	34.49
HaAP2/ERF-134	HanXRQChr04g0104561	ERF	IVb	Nuclear	4	49768026	49768802	-	777	258	5.94	28.28
HaAP2/ERF-135	HanXRQChr02g0045071	ERF	IVb	Nuclear	2	105052954	105053700	+	747	248	8.42	27.14
HaAP2/ERF-136	HanXRQChr05g0149461	ERF	IVb	Nuclear	5	159205505	159206615	-	1111	236	5.67	25.98
HaAP2/ERF-137	HanXRQChr05g0149451	ERF	IVb	Nuclear	5	159169908	159170348	-	441	146	9.99	16.01
HaAP2/ERF-138	HanXRQChr10g0300131	ERF	IVb	Nuclear	10	151585334	151586125	-	792	263	6.75	30.13
HaAP2/ERF-139	HanXRQChr13g0396561	ERF	IVb	Nuclear	13	70438769	70439785	-	1017	338	7.48	36.90
HaAP2/ERF-140	HanXRQChr14g0459451	ERF	IVb	Nuclear	14	167317390	167318415	+	1026	341	8.61	36.95
HaAP2/ERF-141	HanXRQChr01g0030841	ERF	Va	Nuclear	1	152933228	152934248	-	1021	199	8.92	21.97
HaAP2/ERF-142	HanXRQChr11g0353621	ERF	Va	Nuclear	11	167649122	167650043	+	922	193	9.31	21.07
HaAP2/ERF-143	HanXRQChr10g0296881	ERF	Va	Nuclear	10	124035490	124036617	+	1128	186	8.82	20.72
HaAP2/ERF-144	HanXRQChr10g0302991	ERF	Va	Nuclear	10	174100953	174102166	+	1214	214	8.91	24.00
HaAP2/ERF-145	HanXRQChr02g0050101	ERF	Va	Nuclear	2	139772351	139773226	-	876	190	8.79	21.85
HaAP2/ERF-146	HanXRQChr13g0403691	ERF	Va	Nuclear	13	99802399	99803680	-	1282	198	8.18	23.30
HaAP2/ERF-147	HanXRQChr16g0500101	ERF	Va	Nuclear	16	8447254	8448093	-	840	162	6.78	18.41
HaAP2/ERF-148	HanXRQChr09g0274561	ERF	Va	Nuclear	9	202462228	202463396	+	1169	176	8.04	20.11
HaAP2/ERF-149	HanXRQChr02g0044641	ERF	Va	Extracellular	2	102297030	102299119	+	2090	390	6.55	42.82
HaAP2/ERF-150	HanXRQChr09g0259121	ERF	Vb	Nuclear	9	146842020	146842502	+	483	160	6.77	17.34
HaAP2/ERF-151	HanXRQChr06g0179391	ERF	Vb	Nuclear	6	55478614	55478919	+	306	101	7.94	11.41
HaAP2/ERF-152	HanXRQChr09g0259201	ERF	Vb	Nuclear	9	147001636	147002076	+	441	146	8.16	16.28
HaAP2/ERF-153	HanXRQChr09g0259171	ERF	Vb	Nuclear	9	146888974	146889264	+	291	96	8.85	10.60
HaAP2/ERF-154	HanXRQChr16g0503921	ERF	Vb	Nuclear	16	24818958	24819422	+	465	154	5.90	17.29
HaAP2/ERF-155	HanXRQChr09g0259221	ERF	Vb	Nuclear	9	147118383	147118829	+	447	148	8.33	16.47
HaAP2/ERF-156	HanXRQChr16g0503931	ERF	Vb	Nuclear	16	24830062	24830535	+	474	157	8.44	17.93
HaAP2/ERF-157	HanXRQChr09g0259211	ERF	Vb	Nuclear	9	147089292	147089807	+	516	171	8.90	18.97
HaAP2/ERF-158	HanXRQChr08g0230231	ERF	VI	Nuclear	8	103261363	103264152	+	2790	256	5.85	29.08
HaAP2/ERF-159	HanXRQChr01g0012731	ERF	VI	Nuclear	1	78809679	78810522	-	844	267	8.04	30.21
HaAP2/ERF-160	HanXRQChr15g0481061	ERF	VI	Nuclear	15	64634397	64635146	+	750	249	5.73	27.64
HaAP2/ERF-161	HanXRQChr17g0535351	ERF	VI	Extracellular	17	6083420	6084418	+	99	332	5.29	36.48
HaAP2/ERF-162	HanXRQChr10g0292681	ERF	VI	Extracellular	10	94940626	94941552	-	927	308	5.59	34.19
HaAP2/ERF-163	HanXRQChr07g0191121	ERF	VI	Extracellular	7	33744133	33745068	-	936	311	5.62	34.31
HaAP2/ERF-164	HanXRQChr14g0462771	ERF	VI	Extracellular	14	173937788	173938969	+	118	393	4.68	43.47
HaAP2/ERF-165	HanXRQChr07g0207151	ERF	VI	Extracellular	7	102715918	102717072	+	1155	384	4.74	42.87
HaAP2/ERF-166	HanXRQChr13g0392851	ERF	VI	Extracellular	13	41547097	41548347	-	1251	416	5.47	46.08
HaAP2/ERF-167	HanXRQChr08g0213831	ERF	VI-L	Extracellular	8	18352672	18355318	+	2647	304	4.71	33.34
HaAP2/ERF-168	HanXRQChr02g0039841	ERF	VI-L	Extracellular	2	50416460	50418827	+	2368	312	4.91	34.58
HaAP2/ERF-169	HanXRQChr17g0567481	ERF	VI-L	Extracellular	17	198172859	198174224	+	136	319	5.37	35.70
HaAP2/ERF-170	HanXRQChr16g0529281	ERF	VI-L	Extracellular	16	171723243	171724136	-	894	297	4.68	33.05
HaAP2/ERF-171	HanXRQChr15g0476341	ERF	VI-L	Extracellular	15	46861129	46861935	-	807	268	6.82	30.29
HaAP2/ERF-172	HanXRQChr17g0552041	ERF	VI-L	Extracellular	17	73881820	73882602	+	783	260	8.39	29.21
HaAP2/ERF-173	HanXRQChr04g0121031	ERF	VI-L	Extracellular	4	157727038	157727940	-	903	300	4.96	34.19
HaAP2/ERF-174	HanXRQChr10g0296261	ERF	VI-L	Nuclear	10	117870762	117871601	+	840	279	5.00	30.45
HaAP2/ERF-175	HanXRQChr06g0173671	ERF	VIIa	Extracellular	6	28305052	28308011	+	2960	234	6.61	26.72
HaAP2/ERF-176	HanXRQChr07g0199201	ERF	VIIa	Extracellular	7	78560202	78562307	+	2106	227	6.24	25.75
HaAP2/ERF-177	HanXRQChr03g0084181	ERF	VIIa	Extracellular	3	139179499	139188527	+	902	239	8.37	27.01
HaAP2/ERF-178	HanXRQChr03g0084171	ERF	VIIa	Nuclear	3	139149364	139149914	+	551	174	7.92	19.62
HaAP2/ERF-179	HanXRQChr06g0167701	ERF	VIIa	Nuclear	6	9095820	9097156	+	1337	240	6.18	27.87
HaAP2/ERF-180	HanXRQChr04g0114741	ERF	VIIa	Nuclear	4	127871438	127872528	-	1091	233	6.13	26.14
HaAP2/ERF-181	HanXRQChr09g0277201	ERF	VIIa	Nuclear	9	208555530	208557021	-	1492	252	5.58	27.86
HaAP2/ERF-182	HanXRQChr10g0311971	ERF	VIIa	Nuclear	10	220811394	220813697	-	2304	363	5.56	40.14
HaAP2/ERF-183	HanXRQChr10g0306161	ERF	VIIIa	Nuclear	10	195002315	195002968	+	654	217	7.43	23.67
HaAP2/ERF-184	HanXRQChr03g0083031	ERF	VIIIa	Nuclear	3	135710172	135710819	-	648	215	8.18	23.99
HaAP2/ERF-185	HanXRQChr03g0062431	ERF	VIIIa	Nuclear	3	13563731	13564150	-	420	139	7.69	15.38
HaAP2/ERF-186	HanXRQChr16g0517641	ERF	VIIIa	Nuclear	16	117881865	117882317	+	453	150	9.01	16.55
HaAP2/ERF-187	HanXRQChr04g0123821	ERF	VIIIa	Nuclear	4	167449348	167449815	-	468	155	10.18	17.05
HaAP2/ERF-188	HanXRQChr09g0250411	ERF	VIIIa	Nuclear	9	96692685	96693368	+	684	227	7.71	25.22
HaAP2/ERF-189	HanXRQChr03g0071951	ERF	VIIIa	Extracellular	3	82477309	82478229	-	921	306	8.13	33.56
HaAP2/ERF-190	HanXRQChr16g0501311	ERF	VIIIa	Nuclear	16	13302096	13302839	-	744	247	7.08	27.57
HaAP2/ERF-191	HanXRQChr15g0495431	ERF	VIIIa	Nuclear	15	161334620	161335171	+	552	183	8.67	20.30
HaAP2/ERF-192	HanXRQChr11g0352001	ERF	VIIIa	Nuclear	11	161971667	161972380	-	714	237	9.77	25.21
HaAP2/ERF-193	HanXRQChr10g0302631	ERF	VIIIa	Nuclear	10	172171235	172171840	+	606	201	9.30	21.81
HaAP2/ERF-194	HanXRQChr07g0191601	ERF	VIIIa	Nuclear	7	38367555	38368163	-	609	202	9.34	22.39
HaAP2/ERF-195	HanXRQChr17g0554511	ERF	VIIIa	Nuclear	17	94995525	94996082	+	558	185	7.43	20.27
HaAP2/ERF-196	HanXRQChr16g0518421	ERF	VIIIa	Extracellular	16	122165195	122166036	-	842	273	8.58	29.90
HaAP2/ERF-197	HanXRQChr04g0123861	ERF	VIIIa	Nuclear	4	167565066	167565836	+	771	246	8.95	26.89
HaAP2/ERF-198	HanXRQChr16g0517611	ERF	VIIIa	Nuclear	16	117538990	117539613	+	624	207	9.80	22.83
HaAP2/ERF-199	HanXRQChr17g0561861	ERF	VIIIa	Nuclear	17	162816014	162817162	+	1149	205	9.28	22.57
HaAP2/ERF-200	HanXRQChr08g0230751	ERF	VIIIa	Nuclear	8	105228644	105229264	-	621	206	9.55	23.21
HaAP2/ERF-201	HanXRQChr09g0274681	ERF	VIIIa	Nuclear	9	203253190	203253879	-	690	229	9.74	25.09
HaAP2/ERF-202	HanXRQChr16g0499981	ERF	VIIIa	Nuclear	16	8274158	8274973	+	816	271	9.57	29.97
HaAP2/ERF-203	HanXRQChr04g0119731	ERF	VIIIb	Extracellular	4	152032457	152033359	-	903	300	5.44	34.23
HaAP2/ERF-204	HanXRQChr04g0119741	ERF	VIIIb	Extracellular	4	152110378	152111172	+	795	264	6.12	30.14
HaAP2/ERF-205	HanXRQChr16g0522221	ERF	VIIIb	Extracellular	16	144296963	144297862	+	900	299	5.92	33.63
HaAP2/ERF-206	HanXRQChr16g0522241	ERF	VIIIb	Extracellular	16	144676950	144677855	+	906	301	6.62	34.00
HaAP2/ERF-207	HanXRQChr16g0523221	ERF	VIIIb	Extracellular	16	149374682	149375566	+	885	294	6.13	33.27
HaAP2/ERF-208	HanXRQChr16g0521891	ERF	VIIIb	Extracellular	16	142256511	142257404	-	894	297	5.74	33.69
HaAP2/ERF-209	HanXRQChr16g0521881	ERF	VIIIb	Extracellular	16	142157557	142158426	-	870	289	5.61	32.96
HaAP2/ERF-210	HanXRQChr03g0088151	ERF	VIIIb	Extracellular	3	152340621	152341511	-	891	296	6.13	33.99
HaAP2/ERF-211	HanXRQChr03g0088141	ERF	VIIIb	Extracellular	3	152215340	152216212	-	873	290	5.34	33.19
HaAP2/ERF-212	HanXRQChr13g0393591	ERF	VIIIb	Extracellular	13	47613384	47614016	-	633	210	8.66	23.78
HaAP2/ERF-213	HanXRQChr16g0521911	ERF	VIIIb	Extracellular	16	142345001	142345735	-	735	244	7.49	27.29
HaAP2/ERF-214	HanXRQChr16g0509561	ERF	VIIIb	Extracellular	16	64280819	64283651	-	2833	504	6.18	56.66
HaAP2/ERF-215	HanXRQChr16g0514621	ERF	VIIIb	Extracellular	16	99482319	99484516	-	2198	466	7.48	52.99
HaAP2/ERF-216	HanXRQChr10g0287871	ERF	VIIIb	Nuclear	10	56207667	56208101	+	435	144	9.44	16.10
HaAP2/ERF-217	HanXRQChr16g0514631	ERF	VIIIb	Extracellular	16	99498757	99502171	-	3415	486	6.02	54.59
HaAP2/ERF-218	HanXRQChr16g0520341	ERF	VIIIb	Nuclear	16	134002489	134003097	+	609	202	5.99	22.67
HaAP2/ERF-219	HanXRQChr17g0560651	ERF	VIIIb	Nuclear	17	152119885	152121686	-	1802	191	7.51	21.30
HaAP2/ERF-220	HanXRQChr13g0423201	ERF	VIIIb	Nuclear	13	186338522	186339981	+	1460	179	7.58	19.66
HaAP2/ERF-221	HanXRQChr03g0093081	ERF	VIIIb	Extracellular	3	166130848	166131972	-	1125	276	8.35	30.40
HaAP2/ERF-222	HanXRQChr16g0522291	ERF	VIIIb	Nuclear	16	145107220	145107849	-	630	209	6.37	23.70
HaAP2/ERF-223	HanXRQChr02g0046731	ERF	VIIIb	Extracellular	2	117926250	117927290	-	1041	288	5.19	32.84
HaAP2/ERF-224	HanXRQChr16g0522281	ERF	VIIIb	Extracellular	16	144888615	144889487	+	873	290	5.27	33.38
HaAP2/ERF-225	HanXRQChr06g0167941	ERF	VIIIb	Extracellular	6	9983685	9985595	-	1911	366	4.48	40.41
HaAP2/ERF-226	HanXRQChr07g0196571	ERF	VIIIb	Nuclear	7	68220805	68221305	+	501	166	8.11	18.74
HaAP2/ERF-227	HanXRQChr11g0344561	ERF	VIIIb	Nuclear	11	134445306	134469119	-	23814	223	5.10	25.29
HaAP2/ERF-228	HanXRQChr04g0115421	ERF	VIIIb	Nuclear	4	131359118	131359690	-	573	190	6.80	21.71
HaAP2/ERF-229	HanXRQChr06g0184691	ERF	VIIIb	Nuclear	6	99709914	99710300	+	387	128	6.53	14.75
HaAP2/ERF-230	HanXRQChr10g0303911	ERF	VIIIb	Extracellular	10	182050881	182051585	+	705	234	7.21	25.79
HaAP2/ERF-231	HanXRQChr01g0005291	ERF	VIIIb	Nuclear	1	36418608	36419075	+	468	155	9.77	17.29
HaAP2/ERF-232	HanXRQChr16g0514641	ERF	VIIIb	Nuclear	16	99632316	99632942	-	627	208	5.74	23.52
HaAP2/ERF-233	HanXRQChr12g0381211	ERF	VIIIb	Nuclear	12	140238911	140239377	-	467	141	9.06	16.04
HaAP2/ERF-234	HanXRQChr03g0088931	ERF	VIIIb	Nuclear	3	156581915	156582457	-	543	180	5.69	20.29
HaAP2/ERF-235	HanXRQChr12g0372001	ERF	VIIIb	Extracellular	12	71390894	71391847	-	954	317	6.69	35.63
HaAP2/ERF-236	HanXRQChr08g0208191	ERF	VIIIb	Extracellular	8	1949687	1950628	+	942	313	7.45	34.57
HaAP2/ERF-237	HanXRQChr03g0088941	ERF	IXa	Nuclear	3	156593043	156593729	+	687	228	6.15	25.69
HaAP2/ERF-238	HanXRQChr03g0089891	ERF	IXa	Nuclear	3	158101537	158102196	-	660	219	6.95	24.76
HaAP2/ERF-239	HanXRQChr13g0417621	ERF	IXa	Nuclear	13	165153899	165158232	-	4334	228	5.96	25.34
HaAP2/ERF-240	HanXRQChr13g0417631	ERF	IXa	Nuclear	13	165209390	165210082	+	693	230	6.92	25.49
HaAP2/ERF-241	HanXRQChr07g0205591	ERF	IXa	Nuclear	7	98876215	98876924	+	710	229	8.68	25.29
HaAP2/ERF-242	HanXRQChr14g0460951	ERF	IXa	Nuclear	14	170009820	170010548	-	729	242	7.29	26.28
HaAP2/ERF-243	HanXRQChr04g0111951	ERF	IXb	Nuclear	4	111794094	111794794	-	701	219	8.78	24.36
HaAP2/ERF-244	HanXRQChr04g0111941	ERF	IXb	Nuclear	4	111786802	111787461	-	660	219	8.23	24.37
HaAP2/ERF-245	HanXRQChr04g0111921	ERF	IXb	Nuclear	4	111771649	111772044	-	396	131	10.27	14.87
HaAP2/ERF-246	HanXRQChr07g0205561	ERF	IXb	Nuclear	7	98748532	98749467	-	936	311	5.24	34.39
HaAP2/ERF-247	HanXRQChr08g0223241	ERF	IXb	Nuclear	8	58475072	58476242	-	1171	273	4.93	30.19
HaAP2/ERF-248	HanXRQChr09g0254411	ERF	IXc	Nuclear	9	125405606	125406274	+	669	222	5.29	25.29
HaAP2/ERF-249	HanXRQChr09g0254421	ERF	IXc	Nuclear	9	125417223	125417950	-	728	228	6.09	25.59
HaAP2/ERF-250	HanXRQChr11g0336751	ERF	IXc	Nuclear	11	82098766	82099440	+	675	224	6.56	25.22
HaAP2/ERF-251	HanXRQChr04g0112601	ERF	IXc	Nuclear	4	115753957	115754583	+	627	208	8.22	23.11
HaAP2/ERF-252	HanXRQChr04g0112611	ERF	IXc	Nuclear	4	115783346	115783966	+	621	206	8.36	23.42
HaAP2/ERF-253	HanXRQChr04g0112561	ERF	IXc	Nuclear	4	115625570	115626115	+	546	181	8.99	20.43
HaAP2/ERF-254	HanXRQChr15g0467871	ERF	IXc	Nuclear	15	13652102	13652767	-	666	221	6.54	24.58
HaAP2/ERF-255	HanXRQChr03g0091991	ERF	IXc	Nuclear	3	163298167	163298742	-	576	191	9.49	21.30
HaAP2/ERF-256	HanXRQChr13g0422151	ERF	IXc	Nuclear	13	182023952	182024650	-	699	232	6.81	26.00
HaAP2/ERF-257	HanXRQChr14g0455371	ERF	IXc	Nuclear	14	157024860	157025450	+	591	196	4.93	22.16
HaAP2/ERF-258	HanXRQChr14g0455381	ERF	IXc	Nuclear	14	157042199	157042789	+	591	196	5.11	22.25
HaAP2/ERF-259	HanXRQChr11g0322881	ERF	IXc	Nuclear	11	10068035	10068589	+	555	184	7.49	20.92
HaAP2/ERF-260	HanXRQChr14g0455361	ERF	IXc	Nuclear	14	156973507	156974121	+	615	204	6.01	23.10
HaAP2/ERF-261	HanXRQChr14g0455351	ERF	IXc	Nuclear	14	156893866	156894528	+	663	220	5.12	25.28
HaAP2/ERF-262	HanXRQChr05g0144991	ERF	IXc	Nuclear	5	127161226	127161909	-	684	227	5.25	25.91
HaAP2/ERF-263	HanXRQChr14g0443431	ERF	IXc	Nuclear	14	114816899	114817387	+	489	162	8.83	18.12
HaAP2/ERF-264	HanXRQChr01g0006051	ERF	IXc	Nuclear	1	40882754	40883179	-	426	141	7.25	15.85
HaAP2/ERF-265	HanXRQChr16g0533011	ERF	IXc	Nuclear	16	188268294	188268950	+	657	218	6.42	24.85
HaAP2/ERF-266	HanXRQChr07g0205971	ERF	IXc	Extracellular	7	99746759	99747604	+	846	281	4.92	31.73
HaAP2/ERF-267	HanXRQChr04g0112491	ERF	IXc	Nuclear	4	115155158	115155586	+	429	142	7.25	15.49
HaAP2/ERF-268	HanXRQChr04g0112531	ERF	IXc	Nuclear	4	115231935	115232348	+	414	137	5.65	15.13
HaAP2/ERF-269	HanXRQChr15g0467911	ERF	IXc	Nuclear	15	13695688	13696167	-	480	159	8.98	17.57
HaAP2/ERF-270	HanXRQChr04g0112551	ERF	IXc	Nuclear	4	115359184	115359660	+	477	158	5.41	18.13
HaAP2/ERF-271	HanXRQChr11g0320271	ERF	Xa	Nuclear	11	1047623	1048888	-	1266	271	10.03	30.07
HaAP2/ERF-272	HanXRQChr16g0498951	ERF	Xa	Nuclear	16	4275641	4277988	-	2348	160	8.36	18.46
HaAP2/ERF-273	HanXRQChr10g0316051	ERF	Xa	Nuclear	10	233871468	233871956	+	489	162	7.79	18.42
HaAP2/ERF-274	HanXRQChr17g0540441	ERF	Xa	Extracellular	17	23861958	23865738	-	3781	288	6.21	32.25
HaAP2/ERF-275	HanXRQChr07g0190151	ERF	Xa	Nuclear	7	26863868	26864794	-	927	308	5.17	34.41
HaAP2/ERF-276	HanXRQChr11g0353721	ERF	Xb-L	Extracellular	11	167804957	167805760	+	804	267	7.17	29.38
HaAP2/ERF-277	HanXRQChr14g0448601	ERF	Xb-L	Extracellular	14	135270270	135271433	+	1164	387	4.77	42.93
HaAP2/ERF-278	HanXRQChr07g0199641	ERF	Xb-L	Extracellular	7	80100311	80101459	-	1149	382	4.95	43.09
HaAP2/ERF-279	HanXRQChr09g0264301	ERF	Xb-L	Extracellular	9	166996854	166998032	+	1179	392	4.67	43.49
HaAP2/ERF-280	HanXRQChr12g0361831	ERF	Xb-L	Extracellular	12	23352538	23353458	-	921	306	4.75	34.07
HaAP2/ERF-281	HanXRQChr12g0362001	ERF	Xb-L	Extracellular	12	23818524	23819723	+	1200	399	5.15	44.61
HaAP2/ERF-282	HanXRQChr11g0321881	ERF	Xb-L	Extracellular	11	6614072	6614911	-	840	279	8.09	30.75
HaAP2/ERF-283	HanXRQChr06g0169141	ERF	Xb-L	Extracellular	6	13585648	13586433	-	786	261	8.39	28.91
HaAP2/ERF-284	HanXRQChr08g0214331	RAV	RAV	Nuclear	8	21213689	21214801	-	1113	356	9.10	39.81
HaAP2/ERF-285	HanXRQChr12g0364751	RAV	RAV	Nuclear	12	35445107	35446324	-	1218	384	8.44	43.33
HaAP2/ERF-286	HanXRQChr16g0528941	RAV	RAV	Nuclear	16	170819788	170821972	+	2185	348	9.31	39.26
HaAP2/ERF-287	HanXRQChr17g0568051	RAV	RAV	Nuclear	17	202064983	202067301	+	2319	351	9.00	39.43
HaAP2/ERF-288	HanXRQChr04g0108001	Soloist	Soloist	Nuclear	4	76050655	76055031	+	4377	224	8.91	25.82

## Sheet: Table S2
Table S2. Summary of functional domains present in the HaAP2/eRF proteins
Generic Name	Domain	Start	end	e-value
HaAP2/eRF-001	AP2	154	203	6.3e-09
HaAP2/eRF-002	AP2	96	145	8.7e-09
HaAP2/eRF-003	AP2	143	192	5.1e-09
HaAP2/eRF-004	AP2	156	207	7.3e-09
HaAP2/eRF-005	AP2	146	196	2.5e-09
	AP2	238	289	2.6e-09
HaAP2/eRF-006	AP2	135	185	5.4e-08
HaAP2/eRF-007	AP2	149	198	6.3e-09
	AP2	241	292	4.2e-09
HaAP2/eRF-008	AP2	156	195	2.2e-05
	AP2	220	271	4.1e-09
HaAP2/eRF-009	AP2	145	195	1.1e-09
HaAP2/eRF-010	AP2	141	191	2.5e-09
	AP2	233	284	2.6e-09
HaAP2/eRF-011	AP2	149	199	1.8e-09
	AP2	241	292	4.2e-09
HaAP2/eRF-012	AP2	165	215	3.6e-09
	AP2	257	308	2.5e-05
HaAP2/eRF-013	AP2	152	202	7.6e-09
	AP2	244	295	7.6e-09
HaAP2/eRF-014	AP2	164	214	4.1e-09
	AP2	256	307	4.6e-08
HaAP2/eRF-015	AP2	60	120	3e-12
	AP2	162	213	9.4e-12
HaAP2/eRF-016	AP2	64	124	1.1e-12
	AP2	166	218	1.4e-11
HaAP2/eRF-017	AP2	83	140	3.5e-08
	AP2	182	234	2.4e-11
HaAP2/eRF-018	AP2	16	71	4.2e-05
	AP2	119	170	3.6e-08
HaAP2/eRF-019	AP2	42	102	2.2e-10
	AP2	144	196	8.3e-12
HaAP2/eRF-020	AP2	36	96	9.5e-11
	AP2	138	190	8.6e-12
HaAP2/eRF-021	AP2	45	102	9.1e-08
	AP2	144	196	2.3e-11
HaAP2/eRF-022	AP2	25	83	8.3e-08
	AP2	125	178	1.1e-09
HaAP2/eRF-023	AP2	58	118	3.5e-12
	AP2	160	212	7.4e-13
HaAP2/eRF-024	AP2	154	214	1.6e-11
	AP2	256	308	6.1e-09
HaAP2/eRF-025	AP2	133	193	2e-11
	AP2	235	287	9.1e-10
HaAP2/eRF-026	AP2	217	277	1.7e-11
	AP2	319	371	2.2e-09
HaAP2/eRF-027	AP2	301	361	1.3e-12
	AP2	403	454	4.9e-10
HaAP2/eRF-028	AP2	255	315	1.1e-12
	AP2	357	408	4.2e-10
HaAP2/eRF-029	AP2	232	289	1.8e-09
	AP2	331	383	2.9e-09
HaAP2/eRF-030	AP2	250	307	2.5e-08
	AP2	349	401	7.3e-09
HaAP2/eRF-031	AP2	218	278	7.1e-11
	AP2	320	372	5.1e-11
HaAP2/eRF-032	AP2	233	293	4.2e-11
	AP2	335	386	3.8e-09
HaAP2/eRF-033	AP2	191	251	2.5e-10
	AP2	293	344	5.5e-10
HaAP2/eRF-034	AP2	168	228	3.7e-11
	AP2	270	322	2.3e-09
HaAP2/eRF-035	AP2	78	138	1.9e-12
HaAP2/eRF-036	AP2	182	233	2.5e-12
HaAP2/eRF-037	AP2	79	130	1.8e-09
HaAP2/eRF-038	AP2	142	193	8e-12
HaAP2/eRF-039	AP2	126	177	2.4e-11
HaAP2/eRF-040	AP2	87	138	1.4e-10
HaAP2/eRF-041	AP2	103	154	2.3e-11
HaAP2/eRF-042	AP2	96	147	8.4e-13
HaAP2/eRF-043	AP2	82	133	6.1e-12
HaAP2/eRF-044	AP2	73	124	8.4e-14
HaAP2/eRF-045	AP2	100	151	1e-12
HaAP2/eRF-046	AP2	105	156	2.8e-12
HaAP2/eRF-047	AP2	127	178	1e-13
HaAP2/eRF-048	AP2	7	39	1.6e-05
HaAP2/eRF-049	AP2	118	169	7.3e-13
HaAP2/eRF-050	AP2	147	198	8.8e-14
HaAP2/eRF-051	AP2	152	203	1.8e-13
HaAP2/eRF-052	AP2	15	66	1.9e-10
HaAP2/eRF-053	AP2	17	68	6.3e-11
HaAP2/eRF-054	AP2	29	80	1e-10
HaAP2/eRF-055	AP2	25	76	1.9e-10
HaAP2/eRF-056	AP2	23	74	1.2e-11
HaAP2/eRF-057	AP2	23	74	1.1e-10
HaAP2/eRF-058	AP2	24	75	1.2e-10
HaAP2/eRF-059	AP2	15	66	1.2e-10
HaAP2/eRF-060	AP2	21	72	3.2e-10
HaAP2/eRF-061	AP2	38	89	1e-10
HaAP2/eRF-062	AP2	25	76	5.2e-11
HaAP2/eRF-063	AP2	16	67	7.3e-11
HaAP2/eRF-064	AP2	32	83	9.6e-11
HaAP2/eRF-065	AP2	14	65	2.6e-11
HaAP2/eRF-066	AP2	46	97	9.1e-11
HaAP2/eRF-067	AP2	14	65	5.1e-12
HaAP2/eRF-068	AP2	18	69	5.5e-13
HaAP2/eRF-069	AP2	29	80	4.8e-12
HaAP2/eRF-070	AP2	15	66	1.2e-14
HaAP2/eRF-071	AP2	23	74	1.9e-08
HaAP2/eRF-072	AP2	44	95	7e-09
HaAP2/eRF-073	AP2	14	65	4.3e-12
HaAP2/eRF-074	AP2	12	63	7.1e-14
HaAP2/eRF-075	AP2	29	81	5.5e-10
HaAP2/eRF-076	AP2	30	82	5.1e-12
HaAP2/eRF-077	AP2	31	83	3.5e-10
HaAP2/eRF-078	AP2	31	83	1.7e-11
HaAP2/eRF-079	AP2	28	80	3.8e-10
HaAP2/eRF-080	AP2	31	81	1.1e-09
HaAP2/eRF-081	AP2	22	72	1.6e-09
HaAP2/eRF-082	AP2	29	79	2.1e-09
HaAP2/eRF-083	AP2	28	78	4.1e-08
HaAP2/eRF-084	AP2	41	91	8.7e-09
HaAP2/eRF-085	AP2	56	106	2.1e-10
HaAP2/eRF-086	AP2	13	63	1.3e-09
HaAP2/eRF-087	AP2	19	68	1.2e-09
HaAP2/eRF-088	AP2	19	68	1.3e-09
HaAP2/eRF-089	AP2	17	69	5.9e-11
HaAP2/eRF-090	AP2	32	83	5.7e-12
HaAP2/eRF-091	AP2	38	87	5.3e-13
HaAP2/eRF-092	AP2	38	89	2.3e-14
HaAP2/eRF-093	AP2	38	89	5.1e-14
HaAP2/eRF-094	AP2	38	89	5.1e-14
HaAP2/eRF-095	AP2	39	90	7.6e-13
HaAP2/eRF-096	AP2	38	89	2.1e-12
HaAP2/eRF-097	AP2	38	89	5.5e-14
HaAP2/eRF-098	AP2	38	89	1.2e-13
HaAP2/eRF-099	AP2	38	89	2.4e-12
HaAP2/eRF-100	AP2	38	89	3.7e-12
HaAP2/eRF-101	AP2	38	89	8e-12
HaAP2/eRF-102	AP2	38	89	2.7e-14
HaAP2/eRF-103	AP2	37	88	2e-14
HaAP2/eRF-104	AP2	55	106	6.7e-15
HaAP2/eRF-105	AP2	59	110	6.7e-13
	RVT_1	637	896	9e-41
	zf-RVT	1163	1248	5.6e-18
HaAP2/eRF-106	AP2	51	102	3.2e-13
HaAP2/eRF-107	AP2	57	108	7.6e-13
HaAP2/eRF-108	AP2	48	99	1.6e-10
HaAP2/eRF-109	AP2	54	105	1e-11
HaAP2/eRF-110	AP2	54	105	1e-11
HaAP2/eRF-111	AP2	65	116	1.8e-12
HaAP2/eRF-112	AP2	63	114	2.3e-12
HaAP2/eRF-113	AP2	40	91	6.4e-13
HaAP2/eRF-114	AP2	39	90	1.4e-13
HaAP2/eRF-115	AP2	23	74	1.6e-11
HaAP2/eRF-116	AP2	9	60	1.1e-11
HaAP2/eRF-117	AP2	18	69	1.5e-11
HaAP2/eRF-118	AP2	25	76	2.5e-12
HaAP2/eRF-119	AP2	23	74	5.7e-13
HaAP2/eRF-120	AP2	46	97	7.7e-12
HaAP2/eRF-121	AP2	58	109	3.9e-13
HaAP2/eRF-122	AP2	50	101	1.4e-12
HaAP2/eRF-123	AP2	53	104	3.3e-11
HaAP2/eRF-124	AP2	114	165	5.5e-11
HaAP2/eRF-125	AP2	47	98	2.8e-11
HaAP2/eRF-126	AP2	75	126	2.8e-10
HaAP2/eRF-127	AP2	38	89	7.9e-11
HaAP2/eRF-128	AP2	36	87	1.8e-10
HaAP2/eRF-129	AP2	49	100	2.9e-11
HaAP2/eRF-130	AP2	41	92	1.1e-10
HaAP2/eRF-131	AP2	81	132	1.3e-12
HaAP2/eRF-132	AP2	80	131	3e-14
HaAP2/eRF-133	AP2	89	140	2.1e-13
HaAP2/eRF-134	AP2	51	102	1.9e-11
HaAP2/eRF-135	AP2	49	100	4.9e-12
HaAP2/eRF-136	AP2	45	96	4.5e-12
HaAP2/eRF-137	AP2	45	96	1.9e-12
HaAP2/eRF-138	AP2	30	81	7.3e-13
HaAP2/eRF-139	AP2	54	105	3e-09
HaAP2/eRF-140	AP2	51	102	6.7e-11
HaAP2/eRF-141	AP2	13	64	5e-11
HaAP2/eRF-142	AP2	5	56	2.1e-11
HaAP2/eRF-143	AP2	6	57	4.4e-11
HaAP2/eRF-144	AP2	43	94	1.8e-12
HaAP2/eRF-145	AP2	6	57	1e-09
HaAP2/eRF-146	AP2	6	57	3.1e-11
HaAP2/eRF-147	AP2	6	57	8.7e-12
HaAP2/eRF-148	AP2	6	57	3.2e-11
HaAP2/eRF-150	AP2	90	140	4.1e-08
HaAP2/eRF-151	AP2	25	75	1.1e-08
HaAP2/eRF-152	AP2	79	140	2.2e-09
HaAP2/eRF-153	AP2	23	73	4.7e-10
HaAP2/eRF-154	AP2	69	119	1.3e-09
HaAP2/eRF-155	AP2	70	120	9.7e-11
HaAP2/eRF-156	AP2	70	120	1.7e-10
HaAP2/eRF-157	AP2	75	125	1.3e-10
HaAP2/eRF-158	AP2	98	149	4.9e-12
HaAP2/eRF-159	AP2	115	166	2.6e-11
HaAP2/eRF-160	AP2	91	142	1.5e-12
HaAP2/eRF-161	AP2	104	155	2e-12
HaAP2/eRF-162	AP2	104	155	1.8e-12
HaAP2/eRF-163	AP2	104	155	4e-12
HaAP2/eRF-164	AP2	118	169	1.7e-12
HaAP2/eRF-165	AP2	127	178	1.6e-12
HaAP2/eRF-166	AP2	117	168	3.1e-13
HaAP2/eRF-167	AP2	94	145	5.9e-13
HaAP2/eRF-168	AP2	97	147	2e-12
HaAP2/eRF-169	AP2	108	159	7.5e-08
HaAP2/eRF-170	AP2	76	127	1.2e-10
HaAP2/eRF-171	AP2	88	139	7.8e-09
HaAP2/eRF-172	AP2	82	133	2.1e-08
HaAP2/eRF-173	AP2	59	110	3.1e-11
HaAP2/eRF-174	AP2	25	76	3.9e-12
HaAP2/eRF-175	AP2	82	133	2.2e-14
HaAP2/eRF-176	AP2	80	131	3e-14
HaAP2/eRF-177	AP2	79	130	6.2e-14
HaAP2/eRF-178	AP2	17	68	1.9e-13
HaAP2/eRF-179	AP2	76	127	7.6e-12
HaAP2/eRF-180	AP2	68	119	2.1e-13
HaAP2/eRF-181	AP2	71	122	6.4e-12
HaAP2/eRF-182	AP2	114	165	1.3e-11
HaAP2/eRF-183	AP2	25	76	1.3e-12
HaAP2/eRF-184	AP2	26	77	3.4e-13
HaAP2/eRF-185	AP2	7	58	3.5e-14
HaAP2/eRF-186	AP2	7	58	2.7e-13
HaAP2/eRF-187	AP2	5	56	1.1e-13
HaAP2/eRF-188	AP2	98	149	7e-14
HaAP2/eRF-189	AP2	154	205	1.1e-13
HaAP2/eRF-190	AP2	123	174	3.6e-15
HaAP2/eRF-191	AP2	23	74	7.4e-09
HaAP2/eRF-192	AP2	24	75	1.9e-12
HaAP2/eRF-193	AP2	42	93	5e-14
HaAP2/eRF-194	AP2	123	173	2e-11
HaAP2/eRF-195	AP2	18	69	3.5e-14
HaAP2/eRF-196	AP2	26	77	1.6e-14
HaAP2/eRF-197	AP2	30	81	7e-13
HaAP2/eRF-198	AP2	22	73	5.4e-14
HaAP2/eRF-199	AP2	25	76	3.8e-14
HaAP2/eRF-200	AP2	75	126	4.2e-14
HaAP2/eRF-201	AP2	78	129	2.4e-14
HaAP2/eRF-202	AP2	110	161	3.2e-14
HaAP2/eRF-203	AP2	194	246	5.1e-13
HaAP2/eRF-204	AP2	165	217	5.9e-10
HaAP2/eRF-205	AP2	217	269	4.3e-13
HaAP2/eRF-206	AP2	219	271	3.9e-13
HaAP2/eRF-207	AP2	219	271	1.1e-12
HaAP2/eRF-208	AP2	191	243	2.7e-13
HaAP2/eRF-209	AP2	207	259	1.7e-13
HaAP2/eRF-210	AP2	189	241	1.2e-10
HaAP2/eRF-211	AP2	188	240	8.4e-11
HaAP2/eRF-212	AP2	125	177	6.3e-12
HaAP2/eRF-213	AP2	132	184	3.6e-13
HaAP2/eRF-214	AP2	25	76	7.2e-10
	Myb_DNA-bind_3	169	261	9.7e-09
HaAP2/eRF-215	AP2	26	77	6.5e-12
HaAP2/eRF-216	AP2	24	75	2.2e-07
HaAP2/eRF-217	AP2	22	73	7.1e-12
HaAP2/eRF-218	AP2	88	140	1.1e-12
HaAP2/eRF-219	AP2	84	136	3.3e-12
HaAP2/eRF-220	AP2	65	117	6.5e-11
HaAP2/eRF-221	AP2	183	235	2e-13
HaAP2/eRF-222	AP2	25	77	3.2e-15
HaAP2/eRF-223	AP2	93	145	3.8e-13
HaAP2/eRF-224	AP2	62	114	2.6e-13
HaAP2/eRF-225	AP2	100	152	2.2e-13
HaAP2/eRF-226	AP2	61	113	1.1e-14
HaAP2/eRF-227	AP2	81	133	2.3e-13
HaAP2/eRF-228	AP2	80	132	3.8e-12
HaAP2/eRF-229	AP2	69	119	9.2e-12
HaAP2/eRF-230	AP2	27	77	6.7e-13
HaAP2/eRF-231	AP2	24	75	3.9e-12
HaAP2/eRF-232	AP2	110	162	4.6e-13
HaAP2/eRF-233	AP2	23	75	6.9e-14
HaAP2/eRF-234	AP2	92	144	4e-13
HaAP2/eRF-235	AP2	61	112	1.6e-10
HaAP2/eRF-236	AP2	60	111	7.9e-11
HaAP2/eRF-237	AP2	119	171	3.2e-13
HaAP2/eRF-238	AP2	111	163	5.9e-12
HaAP2/eRF-239	AP2	119	168	2.7e-10
HaAP2/eRF-240	AP2	132	184	1.9e-12
HaAP2/eRF-241	AP2	111	163	2.5e-13
HaAP2/eRF-242	AP2	125	177	1.5e-11
HaAP2/eRF-243	AP2	65	117	3.5e-14
HaAP2/eRF-244	AP2	65	117	2.8e-14
HaAP2/eRF-245	AP2	64	116	8e-14
HaAP2/eRF-246	AP2	148	200	1.1e-13
HaAP2/eRF-247	AP2	119	171	1.6e-13
HaAP2/eRF-248	AP2	85	137	7.7e-13
HaAP2/eRF-249	AP2	88	140	8.1e-13
HaAP2/eRF-250	AP2	90	142	4.9e-13
HaAP2/eRF-251	AP2	77	129	2.7e-14
HaAP2/eRF-252	AP2	74	126	3.5e-14
HaAP2/eRF-253	AP2	68	120	1.3e-13
HaAP2/eRF-254	AP2	77	129	8.8e-12
HaAP2/eRF-255	AP2	56	108	2.3e-12
HaAP2/eRF-256	AP2	95	147	2.5e-13
HaAP2/eRF-257	AP2	52	104	1.4e-12
HaAP2/eRF-258	AP2	53	104	1.8e-11
HaAP2/eRF-259	AP2	48	100	6.9e-14
HaAP2/eRF-260	AP2	63	115	6.5e-15
HaAP2/eRF-261	AP2	82	134	2.6e-15
HaAP2/eRF-262	AP2	86	138	2.8e-12
HaAP2/eRF-263	AP2	34	86	2.1e-13
HaAP2/eRF-264	AP2	13	65	3.5e-14
HaAP2/eRF-265	AP2	81	133	3.6e-09
HaAP2/eRF-266	AP2	120	172	3.7e-13
HaAP2/eRF-267	AP2	17	69	2e-16
HaAP2/eRF-268	AP2	17	69	7.4e-15
HaAP2/eRF-269	AP2	46	98	2.8e-15
HaAP2/eRF-270	AP2	48	100	9.4e-16
HaAP2/eRF-271	AP2	185	236	9.3e-15
HaAP2/eRF-272	AP2	9	60	1.6e-13
HaAP2/eRF-273	AP2	14	65	1.1e-13
HaAP2/eRF-274	AP2	83	134	6.9e-14
HaAP2/eRF-275	AP2	49	99	4.6e-11
HaAP2/eRF-276	AP2	22	73	3.1e-14
HaAP2/eRF-277	AP2	46	97	1.3e-13
HaAP2/eRF-278	AP2	28	79	1.4e-13
HaAP2/eRF-279	AP2	42	93	1.1e-13
HaAP2/eRF-280	AP2	10	55	7.3e-10
HaAP2/eRF-281	AP2	94	145	2.1e-13
HaAP2/eRF-282	AP2	33	84	6.9e-15
HaAP2/eRF-283	AP2	16	67	2.5e-15
HaAP2/eRF-284	AP2	53	102	7e-07
	B3	178	281	5e-28
HaAP2/eRF-285	AP2	54	103	2.7e-07
	B3	179	282	1e-27
HaAP2/eRF-286	AP2	62	111	2.8e-07
	B3	189	292	1.6e-28
HaAP2/eRF-287	AP2	60	109	2.8e-07
	B3	186	289	1.9e-28
HaAP2/eRF-288	AP2	101	149	9.7e-05

## Sheet: Table S3
Table S3. The Ka/Ks ratios and estimated divergence time for tandemly duplicated HaAP2/ERF genes.
Generic Name	Chromosom	Start	Stop	Generic Name	Chromosom	Start	Stop	similarity	E Value	Ks	Ka	Ka/Ks	Mya
HaAP2/ERF-091	2	38578277	38578884	HaAP2/ERF-092	2	38677087	38677695	84.16	8e-108	0.0316	0.0108	0.341772	2.43077
HaAP2/ERF-092	2	38677087	38677695	HaAP2/ERF-098	2	38741681	38742289	89.60	1e-127	0.1099	0.0416	0.378526	8.45385
HaAP2/ERF-095	2	38314880	38315461	HaAP2/ERF-098	2	38741681	38742289	85.71	4e-120	0.1032	0.0629	0.609496	7.93846
HaAP2/ERF-095	2	38314880	38315461	HaAP2/ERF-092	2	38677087	38677695	86.84	1e-115	0.065	0.0293	0.450769	5
HaAP2/ERF-096	2	38831376	38831846	HaAP2/ERF-092	2	38677087	38677695	92.26	8e-91	0.1109	0.0234	0.211001	8.53077
HaAP2/ERF-096	2	38831376	38831846	HaAP2/ERF-095	2	38314880	38315461	88.11	1e-80	0.0874	0.0294	0.336384	6.72308
HaAP2/ERF-096	2	38831376	38831846	HaAP2/ERF-101	2	38732090	38732797	83.12	4e-78	0.0977	0.0313	0.320368	7.51538
HaAP2/ERF-096	2	38831376	38831846	HaAP2/ERF-091	2	38578277	38578884	80.00	5e-74	0.0646	0.0234	0.362229	4.96923
HaAP2/ERF-097	2	46791477	46792085	HaAP2/ERF-093	2	46840568	46841146	89.05	1e-118	0.0631	0.0479	0.759113	4.85385
HaAP2/ERF-097	2	46791477	46792085	HaAP2/ERF-094	2	46848204	46848782	89.05	1e-118	0.0631	0.0479	0.759113	4.85385
HaAP2/ERF-098	2	38741681	38742289	HaAP2/ERF-096	2	38831376	38831846	92.31	1e-89	0.1606	0.0629	0.391656	12.3538
HaAP2/ERF-099	2	38600180	38600584	HaAP2/ERF-100	2	38686247	38686741	99.25	7e-96	0.0152	0.0046	0.302632	1.16923
HaAP2/ERF-099	2	38600180	38600584	HaAP2/ERF-098	2	38741681	38742289	94.03	4e-84	0.1068	0.0462	0.432584	8.21538
HaAP2/ERF-099	2	38600180	38600584	HaAP2/ERF-096	2	38831376	38831846	92.54	3e-76	0.281	0.0154	0.0548043	21.6154
HaAP2/ERF-099	2	38600180	38600584	HaAP2/ERF-092	2	38677087	38677695	91.79	1e-75	0.1557	0.0154	0.0989082	11.9769
HaAP2/ERF-099	2	38600180	38600584	HaAP2/ERF-095	2	38314880	38315461	94.12	7e-74	0.1557	0.0154	0.0989082	11.9769
HaAP2/ERF-099	2	38600180	38600584	HaAP2/ERF-101	2	38732090	38732797	88.55	4e-73	0.1571	0.047	0.299173	12.0846
HaAP2/ERF-100	2	38686247	38686741	HaAP2/ERF-098	2	38741681	38742289	93.90	2e-105	0.1068	0.0462	0.432584	8.21538
HaAP2/ERF-100	2	38686247	38686741	HaAP2/ERF-092	2	38677087	38677695	91.46	3e-97	0.1216	0.0385	0.316612	9.35385
HaAP2/ERF-100	2	38686247	38686741	HaAP2/ERF-096	2	38831376	38831846	91.61	3e-90	0.281	0.0154	0.0548043	21.6154
HaAP2/ERF-100	2	38686247	38686741	HaAP2/ERF-095	2	38314880	38315461	88.82	1e-88	0.0864	0.0295	0.341435	6.64615
HaAP2/ERF-102	2	38489590	38490731	HaAP2/ERF-098	2	38741681	38742289	96.72	2e-82	0.0502	0.0307	0.611554	3.86154
HaAP2/ERF-102	2	38489590	38490731	HaAP2/ERF-100	2	38686247	38686741	92.62	2e-79	0.1571	0.047	0.299173	12.0846
HaAP2/ERF-102	2	38489590	38490731	HaAP2/ERF-099	2	38600180	38600584	93.44	2e-73	0.1571	0.047	0.299173	12.0846
HaAP2/ERF-102	2	38489590	38490731	HaAP2/ERF-101	2	38732090	38732797	95.08	1e-72	0.1422	0.0101	0.0710267	10.9385
HaAP2/ERF-102	2	38489590	38490731	HaAP2/ERF-095	2	38314880	38315461	97.09	5e-70	0.0473	0.0313	0.661734	3.63846
HaAP2/ERF-102	2	38489590	38490731	HaAP2/ERF-092	2	38677087	38677695	94.78	2e-69	0.0928	0.0677	0.729526	7.13846
HaAP2/ERF-102	2	38489590	38490731	HaAP2/ERF-096	2	38831376	38831846	93.91	2e-68	0.0977	0.0313	0.320368	7.51538
HaAP2/ERF-237	3	156593043	156593729	HaAP2/ERF-238	3	158101537	158102196	83.77	2e-132	0.1322	0.0672	0.508321	10.1692
HaAP2/ERF-243	4	111794094	111794794	HaAP2/ERF-244	4	111786802	111787461	94.52	2e-154	0.1544	0.0473	0.306347	11.8769
HaAP2/ERF-245	4	111771649	111772044	HaAP2/ERF-243	4	111794094	111794794	88.37	3e-76	0.0763	0.056	0.733945	5.86923
HaAP2/ERF-245	4	111771649	111772044	HaAP2/ERF-244	4	111786802	111787461	85.27	1e-72	0.0961	0.0644	0.670135	7.39231
HaAP2/ERF-267	4	115155158	115155586	HaAP2/ERF-268	4	115231935	115232348	83.10	5e-66	0.2308	0.0163	0.0706239	17.7538
HaAP2/ERF-136	5	159205505	159206615	HaAP2/ERF-137	5	159169908	159170348	88.89	2e-85	0.1108	0.0302	0.272563	8.52308
HaAP2/ERF-075	8	50243162	50243707	HaAP2/ERF-077	8	50288396	50288944	89.62	5e-97	0.0917	0.032	0.348964	7.05385
HaAP2/ERF-078	8	57251808	57252347	HaAP2/ERF-076	8	57315565	57316113	82.86	4e-82	0.0568	0.0755	1.32923	4.36923
HaAP2/ERF-248	9	125405606	125406274	HaAP2/ERF-249	9	125417223	125417950	88.16	1e-132	0.1364	0.023	0.168622	10.4923
HaAP2/ERF-280	12	23352538	23353458	HaAP2/ERF-281	12	23818524	23819723	96.99	0.0	0.0223	0.0289	1.29596	1.71538
HaAP2/ERF-110	13	186506887	186507546	HaAP2/ERF-109	13	186498798	186499457	98.62	4e-160	0.0319	0.0183	0.573668	2.45385
HaAP2/ERF-239	13	165153899	165158232	HaAP2/ERF-240	13	165209390	165210082	83.40	3e-139	0.048	0.0141	0.29375	3.69231
Mean										0.108912	0.0355675	0.422939	8.37788

## Sheet: Table S4
Table S4. The Ka/Ks ratios and estimated divergence time for segmentally duplicated HaAP2/ERF genes
Generic Name	Chromosom	Start	Stop	Generic Name	Chromosom	Start	Stop	similarity	E Value	Ks	Ka	Ka/Ks	Mya
HaAP2/ERF-141	1	152933228	152934248	HaAP2/ERF-142	11	167649122	167650043	87.05	8e-110	0.3241	0.1013	0.312558	24.9308
HaAP2/ERF-052	2	174727971	174728484	HaAP2/ERF-053	1	151813451	151813879	80.15	5e-68	0.2737	0.1304	0.476434	21.0538
HaAP2/ERF-091	2	38578277	38578884	HaAP2/ERF-097	2	46791477	46792085	80.10	5e-105	0.0484	0.0141	0.291322	3.72308
HaAP2/ERF-092	2	38677087	38677695	HaAP2/ERF-097	2	46791477	46792085	90.55	3e-127	0.0562	0.0374	0.66548	4.32308
HaAP2/ERF-092	2	38677087	38677695	HaAP2/ERF-093	2	46840568	46841146	89.11	8e-116	0.0842	0.0299	0.355107	6.47692
HaAP2/ERF-095	2	38314880	38315461	HaAP2/ERF-097	2	46791477	46792085	86.14	1e-122	0.0759	0.0467	0.615283	5.83846
HaAP2/ERF-095	2	38314880	38315461	HaAP2/ERF-093	2	46840568	46841146	95.34	9e-121	0.0404	0.0229	0.566832	3.10769
HaAP2/ERF-096	2	38831376	38831846	HaAP2/ERF-093	2	46840568	46841146	88.39	6e-81	0.0759	0.0238	0.31357	5.83846
HaAP2/ERF-096	2	38831376	38831846	HaAP2/ERF-104	14	172145812	172146438	82.30	6e-64	0.4718	0.2125	0.450403	36.2923
HaAP2/ERF-097	2	46791477	46792085	HaAP2/ERF-098	2	38741681	38742289	91.54	3e-130	0.1091	0.0274	0.251146	8.39231
HaAP2/ERF-097	2	46791477	46792085	HaAP2/ERF-096	2	38831376	38831846	92.90	5e-92	0.1239	0.0237	0.191283	9.53077
HaAP2/ERF-098	2	38741681	38742289	HaAP2/ERF-093	2	46840568	46841146	88.12	2e-114	0.0631	0.0274	0.434231	4.85385
HaAP2/ERF-099	2	38600180	38600584	HaAP2/ERF-097	2	46791477	46792085	91.79	9e-81	0.1568	0.0523	0.333546	12.0615
HaAP2/ERF-099	2	38600180	38600584	HaAP2/ERF-093	2	46840568	46841146	95.42	2e-76	0.188	0.0372	0.197872	14.4615
HaAP2/ERF-099	2	38600180	38600584	HaAP2/ERF-103	10	2327448	2327978	82.73	5e-76	0.2411	0.2036	0.844463	18.5462
HaAP2/ERF-099	2	38600180	38600584	HaAP2/ERF-104	14	172145812	172146438	82.30	1e-64	0.4124	0.3361	0.814985	31.7231
HaAP2/ERF-100	2	38686247	38686741	HaAP2/ERF-097	2	46791477	46792085	93.29	2e-104	0.1355	0.0203	0.149815	10.4231
HaAP2/ERF-100	2	38686247	38686741	HaAP2/ERF-093	2	46840568	46841146	88.41	1e-88	0.0869	0.0204	0.234753	6.68462
HaAP2/ERF-102	2	38489590	38490731	HaAP2/ERF-093	2	46840568	46841146	97.54	3e-83	0.0391	0.035	0.895141	3.00769
HaAP2/ERF-102	2	38489590	38490731	HaAP2/ERF-094	2	46848204	46848782	97.54	3e-83	0.0438	0.0382	0.872146	3.36923
HaAP2/ERF-102	2	38489590	38490731	HaAP2/ERF-103	12	2327448	2327978	92.68	4e-78	0.2485	0.1034	0.416097	19.1154
HaAP2/ERF-102	2	38489590	38490731	HaAP2/ERF-097	2	46791477	46792085	92.98	6e-73	0.0471	0.0434	0.921444	3.62308
HaAP2/ERF-102	2	38489590	38490731	HaAP2/ERF-104	14	172145812	172146438	87.04	3e-65	0.4087	0.2841	0.695131	31.4385
HaAP2/ERF-102	2	38489590	38490731	HaAP2/ERF-105	7	101647309	101651467	83.78	2e-58	0.5982	0.191	0.319291	46.0154
HaAP2/ERF-114	6	1554776	1555387	HaAP2/ERF-113	17	60247534	60248151	80.30	3e-98	0.6677	0.0202	0.0302531	51.3615
HaAP2/ERF-151	6	55478614	55478919	HaAP2/ERF-150	9	146842020	146842502	86.02	1e-52	0.1647	0.0622	0.377656	12.6692
HaAP2/ERF-087	7	15515479	15515994	HaAP2/ERF-088	2	132012491	132013003	81.87	5e-88	0.2655	0.0912	0.343503	20.4231
HaAP2/ERF-226	7	68220805	68221305	HaAP2/ERF-227	11	134445306	134469119	83.65	7e-87	0.0838	0.0612	0.73031	6.44615
HaAP2/ERF-004	8	102486973	102490661	HaAP2/ERF-005	7	63469298	63474180	95.71	7e-81	0.4473	0.2942	0.657724	34.4077
HaAP2/ERF-004	8	102486973	102490661	HaAP2/ERF-011	12	74622801	74626981	80.30	2e-74	0.4099	0.2239	0.546231	31.5308
HaAP2/ERF-004	8	102486973	102490661	HaAP2/ERF-014	12	65365935	65369294	84.25	3e-65	0.536	0.1756	0.327612	41.2308
HaAP2/ERF-004	8	102486973	102490661	HaAP2/ERF-012	7	84302266	84307382	81.10	9e-65	1.3188	0.4638	0.351683	101.446
HaAP2/ERF-004	8	102486973	102490661	HaAP2/ERF-007	1	151751244	151754713	80.45	2e-64	0.6603	0.1658	0.251098	50.7923
HaAP2/ERF-004	8	102486973	102490661	HaAP2/ERF-010	15	121598014	121602550	82.03	9e-64	0.371	0.301	0.811321	28.5385
HaAP2/ERF-078	8	57251808	57252347	HaAP2/ERF-077	8	50288396	50288944	86.78	5e-92	0.1004	0.0361	0.359562	7.72308
HaAP2/ERF-075	8	50243162	50243707	HaAP2/ERF-076	8	57315565	57316113	88.46	2e-94	0.0489	0.0407	0.832311	3.76154
HaAP2/ERF-075	8	50243162	50243707	HaAP2/ERF-078	8	57251808	57252347	89.20	1e-90	0.0323	0.023	0.712074	2.48462
HaAP2/ERF-077	8	50288396	50288944	HaAP2/ERF-076	8	57315565	57316113	85.25	1e-89	0.0504	0.0529	1.0496	3.87692
HaAP2/ERF-284	8	21213689	21214801	HaAP2/ERF-285	12	35445107	35446324	80.58	0.0	0.4408	0.2602	0.59029	33.9077
HaAP2/ERF-079	9	198845428	198846018	HaAP2/ERF-078	8	57251808	57252347	81.25	2e-86	0.0423	0.0766	1.81087	3.25385
HaAP2/ERF-079	9	198845428	198846018	HaAP2/ERF-075	8	50243162	50243707	81.87	2e-84	0.0319	0.0349	1.09404	2.45385
HaAP2/ERF-103	10	2327448	2327978	HaAP2/ERF-094	2	46848204	46848782	82.12	2e-96	0.0954	0.1062	1.11321	7.33846
HaAP2/ERF-103	10	2327448	2327978	HaAP2/ERF-093	2	46840568	46841146	82.12	2e-96	0.204	0.0682	0.334314	15.6923
HaAP2/ERF-103	10	2327448	2327978	HaAP2/ERF-095	2	38314880	38315461	80.45	2e-93	0.2112	0.1038	0.491477	16.2462
HaAP2/ERF-216	10	56207667	56208101	HaAP2/ERF-214	16	64280819	64283651	84.17	9e-60	0.1736	0.0543	0.312788	13.3538
HaAP2/ERF-271	11	1047623	1048888	HaAP2/ERF-272	16	4275641	4277988	89.06	4e-33	1.2475	0.1844	0.147816	95.9615
HaAP2/ERF-282	11	6614072	6614911	HaAP2/ERF-283	6	13585648	13586433	81.54	6e-140	0.1915	0.1578	0.824021	14.7308
HaAP2/ERF-260	14	156973507	156974121	HaAP2/ERF-259	11	10068035	10068589	80.43	9e-77	1.061	0.0692	0.0652215	81.6154
HaAP2/ERF-263	14	114816899	114817387	HaAP2/ERF-264	1	40882754	40883179	82.98	1e-75	0.3713	0.1479	0.39833	28.5615
HaAP2/ERF-154	16	24818958	24819422	HaAP2/ERF-155	9	147118383	147118829	83.67	2e-86	0.2728	0.0652	0.239003	20.9846
Mean										0.277062	0.10806	0.528413	21.3125

## Sheet: Table S5
Table S5. The Ka/Ks ratios and estimated divergence time for orthologous HaAP2/ERF proteins between Helianthus annus and Arabidopsis thaliana
Generic Name	Chromosome	Start	Stop	GeneID	Chromosome	Start-Stop	%identity	E-value	Ka	Ks	Ka/Ks	Mya
HaAP2/ERF-052	2	174727971	174728484	AT5G67190	5	26809135-2680968	83.16	8e-45	0.3908	0.4141	0.943733	31.8538
HaAP2/ERF-065	3	740087	740674	AT5G21960	5	7258560-725921	80.72	5e-41	0.4296	0.4735	0.907286	36.4231
HaAP2/ERF-024	3	58732263	58735791	AT5G65510	5	26185829-2618941	83.08	2e-106	0.2302	0.2421	0.950847	18.6231
HaAP2/ERF-019	16	5808139	5814124	AT3G54320	3	20114809-2011859	80.46	5e-91	0.3605	0.4582	0.786774	35.2462
HaAP2/ERF-038	14	73597898	73598797	AT2G22200	2	9443422-9444207	81.67	1e-28	0.8024	0.8437	0.951049	64.9
HaAP2/ERF-123	11	162500553	162501224	AT3G60490	3	22349527-2235029	84.00	1e-37	0.888	0.5256	1.6895	40.4308
HaAP2/ERF-230	10	182050881	182051585	AT1G28360	1	9951934-9952503	81.67	5e-27	1.0429	1.1881	0.877788	91.3923
HaAP2/ERF-230	10	182050881	182051585	AT3G15210	3	5121472-512214	80.65	9e-26	1.0006	0.5822	1.71865	44.7846
HaAP2/ERF-032	14	112646441	112650657	AT5G57390	5	23253459-2325643	80.00	1e-116	0.3486	0.2635	1.32296	20.2692
HaAP2/ERF-032	14	112646441	112650657	AT5G17430	5	5742542-5745568	80.39	9e-113	0.3304	0.398	0.830151	30.6154
HaAP2/ERF-025	9	45363341	45367019	AT1G51190	1	18977517-189803	80.73	2e-121	0.3033	0.2286	1.32677	17.5846
HaAP2/ERF-025	9	45363341	45367019	AT5G65510	5	26185829-2618941	83.08	3e-107	0.1949	0.2068	0.942456	15.9077
HaAP2/ERF-034	2	170292312	170295060	AT5G17430	5	5742542-5745568	84.36	1e-126	0.2459	0.5393	0.455961	41.4846
HaAP2/ERF-034	2	170292312	170295060	AT5G57390	5	23253459-2325643	85.57	8e-121	0.3351	0.1923	1.74259	14.7923
HaAP2/ERF-034	2	170292312	170295060	AT1G72570	1	27331381-2733369	80.41	7e-112	1.7791	1.6036	1.10944	123.354
HaAP2/ERF-231	1	36418608	36419075	AT1G28360	1	9951934-9952503	80.00	4e-25	0.2278	1.1086	0.205484	85.2769
HaAP2/ERF-231	1	36418608	36419075	AT1G28370	1	9956351-9956851	80.70	7e-23	0.2946	0.536	0.549627	41.2308
HaAP2/ERF-198	16	117538990	117539613	AT1G28370	1	9956351-9956851	83.61	8e-28	0.439	0.446	0.984305	34.3077
HaAP2/ERF-198	16	117538990	117539613	AT1G50640	1	18757602-1875827	81.25	2e-26	0.2793	0.4029	0.693224	30.9923
HaAP2/ERF-184	3	135710172	135710819	AT3G15210	3	5121472-512214	81.67	8e-28	0.4079	0.3116	1.30905	23.9692
HaAP2/ERF-026	4	1391134	1396863	AT4G37750	4	17739782-1774218	80.88	3e-117	1.5822	1.1003	1.43797	84.6385
HaAP2/ERF-026	4	1391134	1396863	AT3G20840	3	7300764-730337	83.25	2e-112	1.8191	1.7984	1.01151	138.338
HaAP2/ERF-125	2	147706773	147707426	AT3G60490	3	22349527-2235029	84.00	6e-39	0.4134	0.6433	0.642624	49.4846
HaAP2/ERF-125	2	147706773	147707426	AT2G25820	2	11014986-1101566	83.53	2e-37	0.7851	0.8645	0.908155	66.5
HaAP2/ERF-188	9	96692685	96693368	AT5G61890	5	24852639-2485374	80.00	2e-27	0.4457	1.1609	0.383926	89.3
HaAP2/ERF-126	13	94275495	94276232	AT3G60490	3	22349527-2235029	81.33	1e-37	0.4403	0.5174	0.850986	39.8
HaAP2/ERF-126	13	94275495	94276232	AT2G25820	2	11014986-1101566	81.18	2e-36	0.5145	0.6174	0.833333	47.4923
HaAP2/ERF-004	8	102486973	102490661	AT4G36920	4	17400998-1740314	80.00	5e-66	0.2874	0.3687	0.779496	28.3615
HaAP2/ERF-248	9	125405606	125406274	AT5G43410	5	17435010-174354	82.76	1e-27	0.6863	0.6905	0.993917	53.1154
HaAP2/ERF-047	15	132907129	132908025	AT2G20880	2	8986053-8987063	83.08	2e-29	1.5503	1.2042	1.28741	92.6308
HaAP2/ERF-048	16	9453026	9453262	AT2G20880	2	8986053-8987063	80.49	0.0000000000000003	1.5105	1.8339	0.823655	141.069
HaAP2/ERF-193	10	172171235	172171840	AT3G15210	3	5121472-512214	81.94	9e-33	0.4511	0.3854	1.17047	29.6462
HaAP2/ERF-193	10	172171235	172171840	AT1G28360	1	9951934-9952503	83.33	9e-27	0.2361	0.712	0.331601	54.7692
HaAP2/ERF-193	10	172171235	172171840	AT1G24590	1	8714389-8715309	80.70	3e-23	1.113	1.1357	0.980012	87.3615
HaAP2/ERF-149	2	102297030	102299119	AT1G43160	1	16263989-1626466	89.06	4e-25	0.6897	0.8983	0.767784	69.1
HaAP2/ERF-189	3	82477309	82478229	AT5G13330	5	4272384-4274461	80.00	5e-27	0.3236	0.988	0.32753	76
HaAP2/ERF-189	3	82477309	82478229	AT5G07310	5	2305684-230666	81.67	2e-21	0.2524	0.5967	0.422993	45.9
HaAP2/ERF-187	4	167449348	167449815	AT1G50640	1	18757602-1875827	84.48	4e-27	0.2583	0.6031	0.428287	46.3923
HaAP2/ERF-187	4	167449348	167449815	AT1G28370	1	9956351-9956851	80.00	4e-26	0.385	1.0315	0.373243	79.3462
HaAP2/ERF-197	4	167565066	167565836	AT1G28360	1	9951934-9952503	80.33	3e-27	0.326	0.5002	0.651739	38.4769
HaAP2/ERF-036	17	96510215	96511357	AT1G22190	1	7836245-783703	86.89	8e-31	0.2106	1.0718	0.196492	82.4462
HaAP2/ERF-005	7	63469298	63474180	AT4G36920	4	17400998-1740314	80.45	1e-90	0.2568	0.286	0.897902	22
HaAP2/ERF-249	9	125417223	125417950	AT5G43410	5	17435010-174354	82.76	1e-27	0.7214	0.7001	1.03042	53.8538
HaAP2/ERF-261	14	156893866	156894528	AT5G43410	5	17435010-174354	81.67	5e-27	0.478	0.3853	1.24059	29.6385
HaAP2/ERF-260	14	156973507	156974121	AT5G43410	5	17435010-174354	80.00	1e-27	0.3664	0.5943	0.616524	45.7154
HaAP2/ERF-270	4	115359184	115359660	AT3G23240	3	8295705-8296361	80.00	4e-26	0.2363	0.92	0.256848	70.7692
HaAP2/ERF-039	4	128248025	128248867	AT1G78080	1	29364790-2936579	82.54	8e-31	0.2619	0.5332	0.491185	41.0154
HaAP2/ERF-039	4	128248025	128248867	AT2G22200	2	9443422-9444207	81.67	6e-29	0.3056	0.3482	0.877657	26.7846
HaAP2/ERF-192	11	161971667	161972380	AT5G44210	5	17806742-1780734	87.50	1e-31	0.3263	0.5825	0.560172	44.8077
HaAP2/ERF-273	10	233871468	233871956	AT5G13330	5	4272384-4274461	88.24	2e-35	0.1631	0.7739	0.210751	59.5308
HaAP2/ERF-273	10	233871468	233871956	AT5G07310	5	2305684-230666	92.06	1e-27	0.1653	0.3856	0.428683	29.6615
HaAP2/ERF-273	10	233871468	233871956	AT5G64750	5	25891679-2589365	86.27	9e-23	0.1317	0.689	0.191147	53
HaAP2/ERF-271	11	1047623	1048888	AT5G07310	5	2305684-230666	81.82	2e-24	1.085	1.2597	0.861316	96.9
HaAP2/ERF-037	11	32871174	32871809	AT1G22190	1	7836245-783703	80.65	3e-27	0.3527	0.3854	0.915153	29.6462
HaAP2/ERF-037	11	32871174	32871809	AT1G78080	1	29364790-2936579	80.65	5e-27	0.4366	0.4559	0.957666	35.0692
HaAP2/ERF-009	9	149978610	149980518	AT2G28550	2	12226168-1222825	89.15	7e-58	1.4948	1.0624	1.407	81.7231
HaAP2/ERF-055	9	149853831	149854304	AT5G67190	5	26809135-2680968	80.61	3e-45	0.3013	0.1932	1.55952	14.8615
HaAP2/ERF-186	16	117881865	117882317	AT5G44210	5	17806742-1780734	85.48	2e-29	0.2915	0.4308	0.676648	33.1385
HaAP2/ERF-272	16	4275641	4277988	AT5G13330	5	4272384-4274461	90.77	6e-36	0.2124	0.824	0.257767	63.3846
HaAP2/ERF-272	16	4275641	4277988	AT5G07310	5	2305684-230666	89.23	1e-28	0.2047	0.7405	0.276435	56.9615
HaAP2/ERF-272	16	4275641	4277988	AT5G50080	5	20365948-2036683	81.82	7e-24	0.2	0.474	0.421941	36.4615
HaAP2/ERF-272	16	4275641	4277988	AT5G64750	5	25891679-2589365	82.46	8e-24	0.1697	0.6635	0.255765	51.0385
HaAP2/ERF-272	16	4275641	4277988	AT1G43160	1	16263989-1626466	81.54	2e-23	0.2999	0.5235	0.572875	40.2692
HaAP2/ERF-195	17	94995525	94996082	AT3G15210	3	5121472-512214	80.30	1e-30	0.4451	0.5968	0.745811	45.9077
Mean									0.523719	0.679605	0.806415	52.2773

## Sheet: Table S6
Table S6. The Ka/Ks ratios and estimated divergence time for orthologous HaAP2/ERF proteins between Helianthus annus and Oryza sativa
Generic Name	Chromosom	Start	Stop	GeneID	Chromosom	Start-Stop	%identity	E-value	Ka	Ks	Ka/Ks	Mya
HaAP2/ERF-002	11	13611202	13614020	Os05g0121600	5	1136699-1137279	86.67	4e-51	1.6893	1.5053	1.12223	115.792
HaAP2/ERF-003	5	25617036	25619811	Os05g0121600	5	1136699-1137279	82.71	2e-53	1.0522	0.8763	1.20073	67.4077
HaAP2/ERF-004	8	102486973	102490661	Os05g0121600	5	1136699-1137279	86.52	6e-41	0.1585	0.824	0.192354	63.3846
HaAP2/ERF-005	7	63469298	63474180	Os05g0121600	5	1136699-1137279	93.10	5e-64	0.2497	0.4248	0.587806	32.6769
HaAP2/ERF-006	1	143233687	143236889	Os05g0121600	5	1136699-1137279	91.38	2e-63	1.4599	1.7464	0.835948	134.338
HaAP2/ERF-007	1	151751244	151754713	Os05g0121600	5	1136699-1137279	93.10	1e-63	0.1156	0.5199	0.22235	39.9923
HaAP2/ERF-009	9	149978610	149980518	Os07g0235800	7	7577909-7581587	90.00	6e-62	1.505	0.9132	1.64805	70.2462
HaAP2/ERF-009	9	149978610	149980518	Os05g0121600	5	1136699-1137279	89.66	1e-60	1.8862	1.3875	1.35942	106.731
HaAP2/ERF-010	15	121598014	121602550	Os05g0121600	5	1136699-1137279	92.19	5e-62	0.4118	0.2997	1.37404	23.0538
HaAP2/ERF-011	12	74622801	74626981	Os05g0121600	5	1136699-1137279	91.41	9e-63	0.1554	0.5716	0.271868	43.9692
HaAP2/ERF-012	7	84302266	84307382	Os05g0121600	5	1136699-1137279	84.50	2e-61	0.3502	0.1879	1.86376	14.4538
HaAP2/ERF-013	14	169913972	169916803	Os05g0121600	5	1136699-1137279	86.21	3e-59	0.076	0.7662	0.0991908	58.9385
HaAP2/ERF-014	12	65365935	65369294	Os05g0121600	5	1136699-1137279	89.92	3e-63	0.2867	0.4975	0.576281	38.2692
HaAP2/ERF-024	3	58732263	58735791	Os02g0614300	2	25122067-2512383	82.08	3e-50	0.1551	0.6539	0.237192	50.3
HaAP2/ERF-025	9	45363341	45367019	Os03g0313100	3	11235170-1123996	80.73	3e-97	0.2129	0.5246	0.405833	40.3538
HaAP2/ERF-025	9	45363341	45367019	Os07g0124700	7	1298600-1302863	83.33	5e-86	0.2644	0.7166	0.368965	55.1231
HaAP2/ERF-025	9	45363341	45367019	Os02g0614300	2	25122067-2512383	83.02	2e-51	0.1938	0.6668	0.290642	51.2923
HaAP2/ERF-027	15	35521689	35525104	Os03g0313100	3	11235170-1123996	80.45	2e-87	0.2611	0.4618	0.565396	35.5231
HaAP2/ERF-028	12	96733853	96737051	Os03g0313100	3	11235170-1123996	81.14	4e-87	0.2499	0.6476	0.385886	49.8154
HaAP2/ERF-028	12	96733853	96737051	Os02g0614300	2	25122067-2512383	82.24	3e-52	0.2749	0.8065	0.340856	62.0385
HaAP2/ERF-029	9	159079416	159082002	Os07g0124700	7	1298600-1302863	87.50	2e-96	0.2643	0.4347	0.608006	33.4385
HaAP2/ERF-029	9	159079416	159082002	Os02g0614300	2	25122067-2512383	80.37	4e-52	0.2711	0.4162	0.65137	32.0154
HaAP2/ERF-030	11	12983600	12987762	Os04g0653600	4	33740624-3374451	82.26	2e-105	0.2837	0.4937	0.57464	37.9769
HaAP2/ERF-030	11	12983600	12987762	Os07g0124700	7	1298600-1302863	85.62	8e-94	0.2243	0.4904	0.457382	37.7231
HaAP2/ERF-030	11	12983600	12987762	Os02g0614300	2	25122067-2512383	81.31	4e-51	0.2736	0.3265	0.837979	25.1154
HaAP2/ERF-031	10	212973618	212980458	Os03g0232200	3	7042604-7046325	82.44	9e-115	0.1061	0.7899	0.134321	60.7615
HaAP2/ERF-031	10	212973618	212980458	Os03g0313100	3	11235170-1123996	80.42	2e-91	0.1827	0.5199	0.351414	39.9923
HaAP2/ERF-032	14	112646441	112650657	Os06g0657500	6	27902607-2790596	82.61	1e-120	0.2452	0.2184	1.12271	16.8
HaAP2/ERF-032	14	112646441	112650657	Os03g0313100	3	11235170-1123996	81.38	8e-96	0.2594	0.3543	0.732148	27.2538
HaAP2/ERF-032	14	112646441	112650657	Os02g0614300	2	25122067-2512383	82.86	5e-51	0.1571	0.6018	0.26105	46.2923
HaAP2/ERF-033	12	58689615	58694125	Os04g0653600	4	33740624-3374451	82.52	9e-118	0.2789	0.3002	0.929047	23.0923
HaAP2/ERF-033	12	58689615	58694125	Os03g0313100	3	11235170-1123996	82.45	2e-96	0.3226	0.3727	0.865576	28.6692
HaAP2/ERF-033	12	58689615	58694125	Os01g0899800	1	40897414-4089923	81.90	4e-58	0.2744	0.6539	0.419636	50.3
HaAP2/ERF-033	12	58689615	58694125	Os02g0614300	2	25122067-2512383	81.90	8e-50	0.3209	0.5388	0.595583	41.4462
HaAP2/ERF-034	2	170292312	170295060	Os06g0657500	6	27902607-2790596	87.56	9e-123	0.357	0.5072	0.703864	39.0154
HaAP2/ERF-034	2	170292312	170295060	Os04g0653600	4	33740624-3374451	84.58	2e-119	0.2048	0.328	0.62439	25.2308
HaAP2/ERF-034	2	170292312	170295060	Os07g0124700	7	1298600-1302863	81.58	3e-85	0.3108	0.5036	0.617156	38.7385
HaAP2/ERF-034	2	170292312	170295060	Os01g0899800	1	40897414-4089923	87.60	2e-65	0.2147	0.2824	0.760269	21.7231
HaAP2/ERF-034	2	170292312	170295060	Os02g0614300	2	25122067-2512383	88.89	1e-57	0.165	0.3439	0.479791	26.4538
HaAP2/ERF-036	17	96510215	96511357	Os03g0191900	3	4758903-4759796	88.52	8e-31	0.3139	0.2965	1.05868	22.8077
HaAP2/ERF-036	17	96510215	96511357	Os09g0369000	9	12821675-1282255	80.00	4e-29	0.2984	0.4213	0.708284	32.4077
HaAP2/ERF-036	17	96510215	96511357	Os08g0408500	8	19635831-1963667	83.33	2e-28	0.5073	0.4481	1.13211	34.4692
HaAP2/ERF-036	17	96510215	96511357	Os02g0655200	2	27343442-2734447	80.95	6e-30	0.352	0.6355	0.553895	48.8846
HaAP2/ERF-037	11	32871174	32871809	Os03g0191900	3	4758903-4759796	80.65	5e-27	0.4175	1.0397	0.401558	79.9769
HaAP2/ERF-037	11	32871174	32871809	Os09g0369000	9	12821675-1282255	81.36	7e-26	0.5073	0.7745	0.655003	59.5769
HaAP2/ERF-046	5	142365595	142366436	Os04g0529100	4	26837596-2683899	82.81	1e-29	0.5107	0.2635	1.93814	20.2692
HaAP2/ERF-046	5	142365595	142366436	Os02g0638650	2	26482817-2648423	81.54	1e-28	0.5018	0.2758	1.81943	21.2154
HaAP2/ERF-048	16	9453026	9453262	Os04g0529100	4	26837596-2683899	80.00	6e-15	0.3322	0.2349	1.41422	18.0692
HaAP2/ERF-049	2	100005979	100006870	Os04g0529100	4	26837596-2683899	82.81	4e-30	0.2326	0.5716	0.406928	43.9692
HaAP2/ERF-050	11	30255285	30256235	Os04g0529100	4	26837596-2683899	80.60	9e-30	0.3127	0.4634	0.674795	35.6462
HaAP2/ERF-050	11	30255285	30256235	Os02g0638650	2	26482817-2648423	80.60	4e-29	0.8798	0.4525	1.94431	34.8077
HaAP2/ERF-051	5	214157710	214158693	Os04g0529100	4	26837596-2683899	80.00	2e-29	0.3649	0.8946	0.407892	68.8154
HaAP2/ERF-051	5	214157710	214158693	Os02g0638650	2	26482817-2648423	80.00	1e-28	1.1169	0.5692	1.96223	43.7846
HaAP2/ERF-109	13	186498798	186499457	Os04g0549700	4	27915773-2791662	81.71	2e-38	0.6943	0.7662	0.90616	58.9385
HaAP2/ERF-110	13	186506887	186507546	Os04g0549700	4	27915773-2791662	80.85	7e-40	0.6943	0.7662	0.90616	58.9385
HaAP2/ERF-112	5	61703779	61704486	Os04g0550200	4	27938427-2793908	82.28	4e-39	0.3433	0.4803	0.714762	36.9462
HaAP2/ERF-114	6	1554776	1555387	Os02g0656600	2	27411524-2741238	82.05	1e-37	0.3907	0.6121	0.638294	47.0846
HaAP2/ERF-118	10	226496464	226497099	Os01g0200600	1	5453913-5454599	80.00	2e-34	0.3775	0.3555	1.06188	27.3462
HaAP2/ERF-140	14	167317390	167318415	Os05g0351200	5	16578817-1657962	84.51	2e-26	0.9147	1.4235	0.642571	109.5
HaAP2/ERF-144	10	174100953	174102166	Os02g0797100	2	34807134-3480776	80.00	6e-28	0.4314	0.5432	0.794183	41.7846
HaAP2/ERF-149	2	102297030	102299119	Os04g0398000	4	19673128-1967444	84.62	7e-29	0.7049	1.216	0.579688	93.5385
HaAP2/ERF-149	2	102297030	102299119	Os09g0457900	9	17959874-1796069	84.21	9e-25	0.6269	0.7699	0.814262	59.2231
HaAP2/ERF-149	2	102297030	102299119	Os08g0474000	8	23441864-2344277	83.64	8e-23	0.5874	0.9162	0.641126	70.4769
HaAP2/ERF-175	6	28305052	28308011	Os03g0183000	3	4327660-4328773	80.33	2e-26	0.3709	0.478	0.775941	36.7692
HaAP2/ERF-176	7	78560202	78562307	Os02g0782700	2	34087185-3408938	81.16	4e-29	0.4838	0.9698	0.498866	74.6
HaAP2/ERF-179	6	9095820	9097156	Os02g0782700	2	34087185-3408938	80.28	6e-32	1.176	1.8043	0.651776	138.792
HaAP2/ERF-180	4	127871438	127872528	Os07g0617000	7	26101276-2610262	82.81	8e-28	0.3633	1.1643	0.312033	89.5615
HaAP2/ERF-186	16	117881865	117882317	Os05g0497200	5	24475273-2447584	84.75	1e-27	0.3573	0.2319	1.54075	17.8385
HaAP2/ERF-187	4	167449348	167449815	Os05g0497200	5	24475273-2447584	86.21	2e-26	0.2318	0.477	0.485954	36.6923
HaAP2/ERF-189	3	82477309	82478229	Os08g0474000	8	23441864-2344277	80.65	5e-27	0.3945	0.3121	1.26402	24.0077
HaAP2/ERF-189	3	82477309	82478229	Os12g0168100	12	3436891-343909	84.75	4e-25	0.4582	0.3121	1.46812	24.0077
HaAP2/ERF-190	16	13302096	13302839	Os12g0168100	12	3436891-343909	81.67	2e-25	0.4474	0.7405	0.604186	56.9615
HaAP2/ERF-229	6	99709914	99710300	Os04g0547600	4	27809000-2780998	80.00	2e-18	0.667	0.6635	1.00528	51.0385
HaAP2/ERF-229	6	99709914	99710300	Os10g0562900	10	22668484-2266972	80.00	2e-18	0.569	0.4777	1.19112	36.7462
HaAP2/ERF-236	8	1949687	1950628	Os02g0594300	2	23882658-2388369	91.23	2e-27	1.654	1.3768	1.20134	105.908
HaAP2/ERF-246	7	98748532	98749467	Os10g0562900	10	22668484-2266972	81.25	2e-28	0.3249	0.4195	0.774493	32.2692
HaAP2/ERF-271	11	1047623	1048888	Os04g0398000	4	19673128-1967444	83.08	5e-30	1.2916	1.0468	1.23386	80.5231
HaAP2/ERF-271	11	1047623	1048888	Os08g0474000	8	23441864-2344277	83.64	1e-23	1.4629	1.0137	1.44313	77.9769
HaAP2/ERF-271	11	1047623	1048888	Os02g0546800	2	21356990-2135773	84.91	3e-22	1.663	0.8711	1.90908	67.0077
HaAP2/ERF-272	16	4275641	4277988	Os12g0168100	12	3436891-343909	85.25	1e-28	0.2784	0.4709	0.591208	36.2231
HaAP2/ERF-273	10	233871468	233871956	Os12g0168100	12	3436891-343909	81.25	2e-28	0.2919	0.8475	0.344425	65.1923
Mean									0.501537	0.646201	0.811695	49.7078

## Sheet: Table S7
Table S7. The Ka/Ks ratios and estimated divergence time for orthologous HaAP2/ERF proteins between Helianthus annus and Glycin max
Generic Name	Chromosom	Start	Stop	GeneID	Chromosom	Start-Stop	%identity	E-value	Ka	Ks	Ka/Ks	Mya
HaAP2/ERF-004	8	102486973	102490661	LOC100797238	19	43531956-4353429	83.21	2e-78	0.256	0.2737	0.935331	21.0538
HaAP2/ERF-004	8	102486973	102490661	LOC100796271	15	3510420-3514381	82.73	8e-76	0.2216	0.2959	0.748902	22.7615
HaAP2/ERF-004	8	102486973	102490661	LOC100788303	12	5418604-5421394	86.33	4e-72	0.1857	0.2247	0.826435	17.2846
HaAP2/ERF-004	8	102486973	102490661	LOC100777102	13	40983390-4098677	84.89	2e-70	0.2216	0.1919	1.15477	14.7615
HaAP2/ERF-004	8	102486973	102490661	LOC100808212	3	41027490-410299	83.94	2e-70	0.2718	0.2695	1.00853	20.7308
HaAP2/ERF-004	8	102486973	102490661	LOC100801975	1	51456887-5145983	85.38	1e-65	0.2518	0.4049	0.621882	31.1462
HaAP2/ERF-004	8	102486973	102490661	LOC100792442	17	16193148-1619682	80.43	1e-65	0.2481	0.2489	0.996786	19.1462
HaAP2/ERF-005	7	63469298	63474180	LOC100801975	1	51456887-5145983	84.66	1e-90	0.2557	0.4749	0.538429	36.5308
HaAP2/ERF-007	1	151751244	151754713	LOC100788303	12	5417888-5421394	81.09	2e-91	0.2604	0.824	0.316019	63.3846
HaAP2/ERF-007	1	151751244	151754713	LOC100808212	3	41027490-410299	81.25	7e-91	0.2734	1.2691	0.215428	97.6231
HaAP2/ERF-009	9	149978610	149980518	LOC100797238	19	43531956-4353429	85.93	2e-70	1.4822	1.2824	1.1558	98.6462
HaAP2/ERF-009	9	149978610	149980518	LOC100808212	3	41027490-410299	85.71	2e-62	1.4171	1.238	1.14467	95.2308
HaAP2/ERF-009	9	149978610	149980518	LOC100788303	12	5418604-5421394	89.39	9e-62	1.53	1.3926	1.09866	107.123
HaAP2/ERF-010	15	121598014	121602550	LOC100788303	12	5417888-5421394	80.61	7e-89	0.2615	1.2442	0.210175	95.7077
HaAP2/ERF-011	12	74622801	74626981	LOC100808212	3	41027490-410299	80.40	5e-93	0.332	0.2747	1.20859	21.1308
HaAP2/ERF-011	12	74622801	74626981	LOC100788303	12	5417888-5421394	80.71	8e-92	0.2728	0.2114	1.29044	16.2615
HaAP2/ERF-024	3	58732263	58735791	LOC100802454	6	3658421-3661631	80.30	7e-109	0.4306	0.5475	0.786484	42.1154
HaAP2/ERF-025	9	45363341	45367019	LOC100795280	18	33689722-3369609	81.91	5e-117	0.2616	0.3977	0.657782	30.5923
HaAP2/ERF-025	9	45363341	45367019	LOC100809762	16	606722-610063	82.83	6e-113	0.2687	0.5474	0.490866	42.1077
HaAP2/ERF-025	9	45363341	45367019	LOC100805489	7	3121755-3125083	82.32	2e-112	0.2621	0.5856	0.447575	45.0462
HaAP2/ERF-025	9	45363341	45367019	LOC100802454	6	3658421-3661631	80.39	2e-110	0.2169	0.617	0.35154	47.4615
HaAP2/ERF-025	9	45363341	45367019	LOC100775390	9	39751407-3975583	81.07	1e-109	0.2558	0.5689	0.44964	43.7615
HaAP2/ERF-030	11	12983600	12987762	LOC100787611	5	28386963-2839061	81.28	6e-128	0.185	0.3555	0.520394	27.3462
HaAP2/ERF-031	10	212973618	212980458	LOC100797828	13	671689-674868	83.41	2e-125	0.2656	0.4298	0.617962	33.0615
HaAP2/ERF-031	10	212973618	212980458	LOC100803558	17	5083347-50865	82.65	6e-125	0.2535	0.4298	0.589809	33.0615
HaAP2/ERF-031	10	212973618	212980458	LOC100787611	5	28386963-2839061	80.39	2e-109	0.2367	0.3376	0.701126	25.9692
HaAP2/ERF-031	10	212973618	212980458	LOC100792451	17	13849014-1385283	82.41	2e-109	0.2433	0.3626	0.670987	27.8923
HaAP2/ERF-033	12	58689615	58694125	LOC100526744	9	43746721-4375083	82.83	2e-113	0.4164	0.9594	0.434021	73.8
HaAP2/ERF-033	12	58689615	58694125	LOC100797584	18	57506304-5751053	82.83	3e-113	0.2856	0.5839	0.489125	44.9154
HaAP2/ERF-034	2	170292312	170295060	LOC100803558	17	5083347-50865	80.91	8e-125	0.2198	0.7194	0.305532	55.3385
HaAP2/ERF-034	2	170292312	170295060	LOC100775390	9	39751407-3975583	80.86	3e-108	0.2434	0.6831	0.356317	52.5462
HaAP2/ERF-036	17	96510215	96511357	LOC100802961	13	1710575-171151	81.25	6e-30	0.303	0.5352	0.566143	41.1692
HaAP2/ERF-036	17	96510215	96511357	LOC100800478	6	8383691-8384599	82.81	9e-30	0.3213	0.4618	0.695756	35.5231
HaAP2/ERF-036	17	96510215	96511357	LOC100781774	14	43189002-4318994	81.25	1e-29	0.2701	0.3465	0.779509	26.6538
HaAP2/ERF-036	17	96510215	96511357	LOC100797648	5	36524518-3652545	86.89	3e-29	0.2943	0.5741	0.512628	44.1615
HaAP2/ERF-037	11	32871174	32871809	LOC100815162	18	1330071-1331	80.65	2e-28	0.4598	0.9483	0.484868	72.9462
HaAP2/ERF-038	14	73597898	73598797	LOC100811328	6	47806252-4780786	80.33	6e-27	0.9753	1.0954	0.89036	84.2615
HaAP2/ERF-038	14	73597898	73598797	LOC100799750	12	10459615-1046083	80.33	9e-27	0.5797	1.1517	0.503343	88.5923
HaAP2/ERF-040	1	126398524	126399210	LOC100781774	14	43189002-4318994	80.00	2e-29	0.3404	0.9331	0.364805	71.7769
HaAP2/ERF-047	15	132907129	132908025	LOC100811328	6	47806252-4780786	83.87	2e-29	0.4319	0.7417	0.582311	57.0538
HaAP2/ERF-047	15	132907129	132908025	LOC100799750	12	10459615-1046083	81.54	3e-29	0.4499	0.523	0.860229	40.2308
HaAP2/ERF-047	15	132907129	132908025	LOC100809887	13	38525858-3852711	81.54	6e-29	0.3576	0.6355	0.562707	48.8846
HaAP2/ERF-052	2	174727971	174728484	LOC100527066	1	51490854-5149136	85.26	2e-45	0.8333	1.5689	0.531136	120.685
HaAP2/ERF-110	13	186506887	186507546	LOC100817503	11	2535489-2536082	80.77	5e-39	0.3096	0.7064	0.438279	54.3385
HaAP2/ERF-110	13	186506887	186507546	LOC100101914	5	4127906-4128598	80.77	2e-38	0.3539	0.3931	0.90028	30.2385
HaAP2/ERF-110	13	186506887	186507546	LOC100812293	17	12014071-1201476	80.77	2e-38	0.3539	0.4071	0.86932	31.3154
HaAP2/ERF-113	17	60247534	60248151	LOC100804801	1	47557696-4755834	82.05	2e-39	0.3543	0.3707	0.955759	28.5154
HaAP2/ERF-113	17	60247534	60248151	LOC100527241	5	39718088-3971873	82.28	4e-39	0.356	0.468	0.760684	36
HaAP2/ERF-113	17	60247534	60248151	LOC100784134	9	39231444-3923213	82.05	6e-39	0.3536	0.3731	0.947735	28.7
HaAP2/ERF-113	17	60247534	60248151	LOC100101914	5	4127906-4128598	80.77	9e-39	0.2907	0.4672	0.622217	35.9385
HaAP2/ERF-113	17	60247534	60248151	LOC100812293	17	12014071-1201476	80.77	1e-38	0.2634	0.4797	0.549093	36.9
HaAP2/ERF-114	6	1554776	1555387	LOC100804801	1	47557696-4755834	80.77	2e-38	0.358	0.5104	0.701411	39.2615
HaAP2/ERF-114	6	1554776	1555387	LOC100784134	9	39231444-3923213	80.77	4e-38	0.3818	0.4992	0.764824	38.4
HaAP2/ERF-114	6	1554776	1555387	LOC100527241	5	39718088-3971873	80.77	2e-37	0.3451	0.5675	0.608106	43.6538
HaAP2/ERF-125	2	147706773	147707426	LOC100812293	17	12014071-1201476	81.01	2e-39	0.3836	0.3269	1.17345	25.1462
HaAP2/ERF-125	2	147706773	147707426	LOC100101914	5	4127906-4128598	81.01	3e-39	0.3525	0.3181	1.10814	24.4692
HaAP2/ERF-126	13	94275495	94276232	LOC100812293	17	12014071-1201476	81.01	2e-39	0.3528	0.3768	0.936306	28.9846
HaAP2/ERF-126	13	94275495	94276232	LOC100101914	5	4127906-4128598	81.01	2e-39	0.3555	0.3662	0.970781	28.1692
HaAP2/ERF-127	9	8334515	8335216	LOC100812293	17	12014071-1201476	82.28	6e-40	0.4458	1.5531	0.287039	119.469
HaAP2/ERF-130	16	72692161	72692811	LOC100101914	5	4127906-4128598	81.01	3e-38	0.3213	0.5457	0.588785	41.9769
HaAP2/ERF-149	2	102297030	102299119	LOC100779626	15	12571616-1257347	80.95	1e-25	0.5574	1.0998	0.506819	84.6
HaAP2/ERF-149	2	102297030	102299119	LOC100816370	16	4498851-4500559	80.28	1e-23	0.7307	1.9857	0.367981	152.746
HaAP2/ERF-149	2	102297030	102299119	LOC100799190	4	44343480-4434556	84.62	4e-22	0.6119	1.508	0.405769	116
HaAP2/ERF-174	10	117870762	117871601	LOC100815668	2	5916173-5916997	86.84	6e-40	1.5143	1.2526	1.20893	96.3538
HaAP2/ERF-174	10	117870762	117871601	LOC100793333	17	1781214-1782278	86.89	1e-30	1.4532	1.7742	0.819073	136.477
HaAP2/ERF-174	10	117870762	117871601	LOC100812047	7	42870489-4287152	86.89	2e-30	1.3895	1.7252	0.805414	132.708
HaAP2/ERF-174	10	117870762	117871601	LOC102661302	15	7445450-7446388	81.67	2e-28	1.3499	1.5767	0.856155	121.285
HaAP2/ERF-174	10	117870762	117871601	LOC102664746	13	31780254-3178122	81.67	2e-28	1.3499	1.5767	0.856155	121.285
HaAP2/ERF-182	10	220811394	220813697	LOC100527371	19	46539507-4654016	87.88	2e-32	0.536	0.819	0.654457	63
HaAP2/ERF-183	10	195002315	195002968	LOC100786709	6	37768681-3776923	80.00	2e-24	0.4195	0.874	0.479977	67.2308
HaAP2/ERF-184	3	135710172	135710819	LOC100813652	13	36417614-3641819	80.65	9e-28	0.3033	0.7178	0.422541	55.2154
HaAP2/ERF-184	3	135710172	135710819	LOC100500601	12	38675375-3867595	80.65	1e-27	0.2931	0.753	0.389243	57.9231
HaAP2/ERF-184	3	135710172	135710819	LOC100798369	13	33487625-3348811	80.00	1e-26	0.3652	0.9519	0.383654	73.2231
HaAP2/ERF-184	3	135710172	135710819	LOC100802655	15	5901946-5902464	80.00	3e-26	0.3368	1.0383	0.324376	79.8692
HaAP2/ERF-185	3	13563731	13564150	LOC100782025	18	9133124-9133762	80.00	1e-28	0.4065	0.3717	1.09362	28.5923
HaAP2/ERF-185	3	13563731	13564150	LOC100795762	8	43138694-4313932	80.00	2e-28	0.4177	0.339	1.23215	26.0769
HaAP2/ERF-185	3	13563731	13564150	LOC100786709	6	37768681-3776923	81.97	3e-27	0.4293	0.3041	1.41171	23.3923
HaAP2/ERF-186	16	117881865	117882317	LOC100786709	6	37768681-3776923	83.61	2e-27	0.4459	0.2594	1.71897	19.9538
HaAP2/ERF-186	16	117881865	117882317	LOC100500601	12	38675375-3867595	83.61	4e-27	0.4785	0.2612	1.83193	20.0923
HaAP2/ERF-186	16	117881865	117882317	LOC100782025	18	9133124-9133762	80.95	4e-27	0.5591	0.4302	1.29963	33.0923
HaAP2/ERF-186	16	117881865	117882317	LOC100813652	13	36417614-3641819	83.61	4e-27	0.4859	0.3217	1.51041	24.7462
HaAP2/ERF-186	16	117881865	117882317	LOC100795762	8	43138694-4313932	80.95	6e-27	0.5422	0.3809	1.42347	29.3
HaAP2/ERF-186	16	117881865	117882317	LOC100812313	2	48256852-4825749	82.46	6e-26	0.4109	0.3516	1.16866	27.0462
HaAP2/ERF-187	4	167449348	167449815	LOC100782025	18	9133124-9133762	83.87	1e-27	0.4331	0.4669	0.927608	35.9154
HaAP2/ERF-187	4	167449348	167449815	LOC100812313	2	48256852-4825749	83.05	2e-27	0.3916	0.4731	0.827732	36.3923
HaAP2/ERF-187	4	167449348	167449815	LOC100795762	8	43138694-4313932	83.87	3e-27	0.4689	0.418	1.12177	32.1538
HaAP2/ERF-187	4	167449348	167449815	LOC100813652	13	36417614-3641819	85.00	3e-27	0.2999	0.3583	0.837008	27.5615
HaAP2/ERF-187	4	167449348	167449815	LOC100500601	12	38675375-3867595	85.00	3e-27	0.3129	0.3737	0.837303	28.7462
HaAP2/ERF-188	9	96692685	96693368	LOC100796624	8	23166841-2316936	80.00	3e-27	0.2614	0.5416	0.482644	41.6615
HaAP2/ERF-188	9	96692685	96693368	LOC100500531	18	60499163-6050266	80.00	3e-27	0.2614	0.4582	0.570493	35.2462
HaAP2/ERF-188	9	96692685	96693368	LOC100527415	7	42481252-4248193	80.00	8e-25	0.3653	0.6166	0.592442	47.4308
HaAP2/ERF-189	3	82477309	82478229	LOC100796624	8	23166841-2316936	81.67	3e-27	0.4039	0.8061	0.501054	62.0077
HaAP2/ERF-189	3	82477309	82478229	LOC100500531	18	60499163-6050266	81.67	3e-27	0.3894	0.8061	0.483067	62.0077
HaAP2/ERF-192	11	161971667	161972380	LOC100813652	13	36417614-3641819	90.62	5e-33	0.3133	0.3313	0.945669	25.4846
HaAP2/ERF-192	11	161971667	161972380	LOC100786709	6	37768681-3776923	91.80	1e-31	0.2095	0.5741	0.364919	44.1615
HaAP2/ERF-193	10	172171235	172171840	LOC100500601	12	38675375-3867595	90.48	3e-32	0.9488	1.1525	0.823254	88.6538
HaAP2/ERF-193	10	172171235	172171840	LOC100813652	13	36417614-3641819	90.48	4e-32	0.2298	0.3668	0.626499	28.2154
HaAP2/ERF-193	10	172171235	172171840	LOC100795762	8	43138694-4313932	86.67	2e-27	0.494	0.5422	0.911103	41.7077
HaAP2/ERF-193	10	172171235	172171840	LOC100782025	18	9133124-9133762	86.67	2e-27	0.4742	0.4947	0.958561	38.0538
HaAP2/ERF-193	10	172171235	172171840	LOC102669715	1	2667830-2669035	80.70	9e-24	0.4774	0.5938	0.803974	45.6769
HaAP2/ERF-193	10	172171235	172171840	LOC100805376	2	3610588-3611763	80.70	1e-23	0.4941	0.603	0.819403	46.3846
HaAP2/ERF-195	17	94995525	94996082	LOC100786709	6	37768681-3776923	83.61	2e-28	0.443	0.651	0.680492	50.0769
HaAP2/ERF-196	16	122165195	122166036	LOC100786709	6	37768681-3776923	88.89	2e-32	1.4985	1.5226	0.984172	117.123
HaAP2/ERF-197	4	167565066	167565836	LOC100500601	12	38675375-3867595	90.16	5e-31	0.1944	0.4185	0.464516	32.1923
HaAP2/ERF-197	4	167565066	167565836	LOC100795762	8	43138694-4313932	80.65	1e-26	0.4104	0.5532	0.741866	42.5538
HaAP2/ERF-198	16	117538990	117539613	LOC100786709	6	37768681-3776923	90.48	1e-32	0.2822	0.5896	0.47863	45.3538
HaAP2/ERF-198	16	117538990	117539613	LOC100795557	14	3919106-3919744	82.54	1e-28	0.2885	1.4919	0.193378	114.762
HaAP2/ERF-198	16	117538990	117539613	LOC100820249	14	1430367-1431035	81.97	4e-27	0.3747	1.3712	0.273264	105.477
HaAP2/ERF-198	16	117538990	117539613	LOC100795762	8	43138694-4313932	83.61	5e-26	0.3011	1.9314	0.155897	148.569
HaAP2/ERF-198	16	117538990	117539613	LOC102665767	8	38037444-380385	80.36	8e-23	0.4373	1.6031	0.272784	123.315
HaAP2/ERF-199	17	162816014	162817162	LOC100813652	13	36417614-3641819	93.55	7e-32	0.3942	0.2794	1.41088	21.4923
HaAP2/ERF-199	17	162816014	162817162	LOC100500601	12	38675375-3867595	93.55	8e-32	0.3366	0.3658	0.920175	28.1385
HaAP2/ERF-199	17	162816014	162817162	LOC100786709	6	37768681-3776923	87.88	2e-31	0.3118	0.3203	0.973462	24.6385
HaAP2/ERF-199	17	162816014	162817162	LOC100798369	13	33487625-3348811	83.61	1e-27	0.4753	0.5323	0.892918	40.9462
HaAP2/ERF-199	17	162816014	162817162	LOC100782025	18	9133124-9133762	84.13	2e-27	0.4887	0.4878	1.00185	37.5231
HaAP2/ERF-199	17	162816014	162817162	LOC100820249	14	1430367-1431035	83.33	3e-27	0.5107	0.781	0.653905	60.0769
HaAP2/ERF-199	17	162816014	162817162	LOC100802655	15	5901946-5902464	85.00	6e-27	0.4329	0.5755	0.752215	44.2692
HaAP2/ERF-199	17	162816014	162817162	LOC100795762	8	43138694-4313932	82.54	3e-26	0.4868	0.4422	1.10086	34.0154
HaAP2/ERF-199	17	162816014	162817162	LOC100812313	2	48256852-4825749	84.21	1e-25	0.5044	0.4896	1.03023	37.6615
HaAP2/ERF-199	17	162816014	162817162	LOC102665767	8	38037444-380385	80.36	4e-23	0.6003	0.576	1.04219	44.3077
HaAP2/ERF-199	17	162816014	162817162	LOC102661952	18	23680661-2368172	80.36	1e-22	0.5584	0.4006	1.39391	30.8154
HaAP2/ERF-226	7	68220805	68221305	LOC100816416	10	29589318-2959016	87.10	1e-34	0.2564	0.5826	0.440096	44.8154
HaAP2/ERF-226	7	68220805	68221305	LOC100816039	17	12194983-1219581	84.38	5e-33	0.4283	0.4197	1.02049	32.2846
HaAP2/ERF-226	7	68220805	68221305	LOC100306125	20	42295510-422961	80.65	9e-32	0.3151	0.5844	0.539185	44.9538
HaAP2/ERF-226	7	68220805	68221305	LOC100806588	9	43261257-4326186	81.36	7e-29	0.2927	0.5376	0.544457	41.3538
HaAP2/ERF-226	7	68220805	68221305	LOC100793366	3	33741404-3374199	82.76	2e-27	0.3404	0.3628	0.938258	27.9077
HaAP2/ERF-226	7	68220805	68221305	LOC100527194	3	33966799-3396747	81.03	5e-27	0.3978	0.5684	0.699859	43.7231
HaAP2/ERF-227	11	134445306	134469119	LOC100816416	10	29589318-2959016	85.48	2e-33	0.4607	0.9635	0.478153	74.1154
HaAP2/ERF-227	11	134445306	134469119	LOC100793366	3	33741404-3374199	82.76	1e-26	0.471	0.7017	0.671227	53.9769
HaAP2/ERF-229	6	99709914	99710300	LOC100795866	20	23746280-2374708	82.61	5e-22	0.3673	1.7804	0.206302	136.954
HaAP2/ERF-229	6	99709914	99710300	LOC100816416	10	29589318-2959016	82.61	1e-21	0.3853	1.7239	0.223505	132.608
HaAP2/ERF-230	10	182050881	182051585	LOC100798369	13	33487625-3348811	81.67	2e-26	0.4538	1.0763	0.42163	82.7923
HaAP2/ERF-230	10	182050881	182051585	LOC100802655	15	5901946-5902464	81.67	7e-26	0.4687	1.1722	0.399846	90.1692
HaAP2/ERF-230	10	182050881	182051585	LOC100812313	2	48256852-4825749	80.36	6e-24	0.425	1.5956	0.266357	122.738
HaAP2/ERF-232	16	99632316	99632942	LOC100816416	10	29589318-2959016	87.50	7e-34	0.3134	0.9067	0.345649	69.7462
HaAP2/ERF-232	16	99632316	99632942	LOC100800453	5	4417368-4418204	80.95	1e-30	0.3689	0.6543	0.563809	50.3308
HaAP2/ERF-232	16	99632316	99632942	LOC100499732	10	42066105-4206671	85.45	4e-25	0.3905	0.8131	0.480261	62.5462
HaAP2/ERF-234	3	156581915	156582457	LOC100816416	10	29589318-2959016	81.25	2e-32	0.362	0.5778	0.626514	44.4462
HaAP2/ERF-235	12	71390894	71391847	LOC100815668	2	5916173-5916997	83.33	1e-27	0.8143	1.2163	0.669489	93.5615
HaAP2/ERF-235	12	71390894	71391847	LOC100809600	16	30590406-3059123	81.67	2e-27	0.889	1.0327	0.86085	79.4385
HaAP2/ERF-235	12	71390894	71391847	LOC100786709	6	37768681-3776923	82.76	2e-24	0.6432	0.6864	0.937063	52.8
HaAP2/ERF-236	8	1949687	1950628	LOC100809600	16	30590406-3059123	83.05	5e-27	0.6489	1.4663	0.442542	112.792
HaAP2/ERF-238	3	158101537	158102196	LOC100800069	19	42249447-4224982	81.03	2e-26	0.4487	1.2242	0.366525	94.1692
HaAP2/ERF-247	8	58475072	58476242	LOC100816416	10	29589318-2959016	80.88	9e-34	0.3878	0.8023	0.48336	61.7154
HaAP2/ERF-247	8	58475072	58476242	LOC100795866	20	23746280-2374708	81.82	1e-33	0.4032	0.794	0.507809	61.0769
HaAP2/ERF-248	9	125405606	125406274	LOC100800069	19	42249447-4224982	81.03	2e-27	0.4546	0.657	0.691933	50.5385
HaAP2/ERF-249	9	125417223	125417950	LOC100800069	19	42249447-4224982	81.03	2e-27	0.366	0.5972	0.61286	45.9385
HaAP2/ERF-267	4	115155158	115155586	LOC100787732	19	49384263-4938485	80.65	6e-21	0.5569	1.6698	0.333513	128.446
HaAP2/ERF-267	4	115155158	115155586	LOC100810414	13	21978680-2197909	84.13	7e-21	0.3622	0.9469	0.382511	72.8385
HaAP2/ERF-268	4	115231935	115232348	LOC100810414	13	21978680-2197909	82.54	3e-20	0.3993	0.7096	0.562711	54.5846
HaAP2/ERF-270	4	115359184	115359660	LOC100803653	5	4461211-4461978	81.03	3e-25	0.4309	0.6293	0.684729	48.4077
HaAP2/ERF-271	11	1047623	1048888	LOC100500531	18	60499163-6050266	84.48	9e-28	1.2742	1.5056	0.846307	115.815
HaAP2/ERF-271	11	1047623	1048888	LOC100796624	8	23166841-2316936	84.48	1e-27	1.2742	1.2298	1.0361	94.6
HaAP2/ERF-272	16	4275641	4277988	LOC100500531	18	60499163-6050266	86.15	3e-34	0.3261	0.5548	0.587779	42.6769
HaAP2/ERF-272	16	4275641	4277988	LOC100796624	8	23166841-2316936	85.94	9e-34	0.3272	0.5456	0.599707	41.9692
HaAP2/ERF-272	16	4275641	4277988	LOC100796480	2	5819578-5821154	89.06	6e-27	0.3259	0.3676	0.886561	28.2769
HaAP2/ERF-272	16	4275641	4277988	LOC100806383	16	30464871-3046648	89.06	1e-26	0.3259	0.3676	0.886561	28.2769
HaAP2/ERF-272	16	4275641	4277988	LOC100816370	16	4498851-4500559	84.85	1e-25	0.3791	0.6954	0.545154	53.4923
HaAP2/ERF-272	16	4275641	4277988	LOC100804843	2	6831127-6833669	82.09	4e-24	0.3449	0.4528	0.761705	34.8308
HaAP2/ERF-273	10	233871468	233871956	LOC100796624	8	23166841-2316936	86.15	1e-33	0.2627	0.6272	0.418846	48.2462
HaAP2/ERF-273	10	233871468	233871956	LOC100500531	18	60499163-6050266	87.30	5e-33	0.2467	0.7525	0.327841	57.8846
HaAP2/ERF-273	10	233871468	233871956	LOC100799190	4	44343480-4434556	86.49	3e-28	0.2359	0.5037	0.468334	38.7462
HaAP2/ERF-273	10	233871468	233871956	LOC100793410	5	38092876-3809868	82.05	4e-28	0.2269	0.7455	0.304359	57.3462
HaAP2/ERF-273	10	233871468	233871956	LOC100798671	4	44335640-4433669	82.89	1e-26	0.2193	0.5232	0.419151	40.2462
HaAP2/ERF-273	10	233871468	233871956	LOC100820426	7	38429137-3843808	80.70	4e-25	2.7102	1.53	1.77137	117.692
HaAP2/ERF-273	10	233871468	233871956	LOC100796480	2	5819578-5821154	84.62	8e-25	0.3584	0.9663	0.370899	74.3308
HaAP2/ERF-273	10	233871468	233871956	LOC100816370	16	4498851-4500559	84.62	9e-25	0.3217	0.8178	0.393372	62.9077
HaAP2/ERF-273	10	233871468	233871956	LOC100806383	16	30464871-3046648	84.62	1e-24	0.3584	0.9663	0.370899	74.3308
HaAP2/ERF-274	17	23861958	23865738	LOC100806383	16	30464871-3046648	85.71	3e-24	0.3074	0.7075	0.434488	54.4231
HaAP2/ERF-281	12	23818524	23819723	LOC102667106	13	32746079-3274717	80.70	2e-24	0.3604	0.3456	1.04282	26.5846
HaAP2/ERF-283	6	13585648	13586433	LOC102667106	13	32746079-3274717	87.93	1e-26	0.3065	0.4812	0.636949	37.0154
Mean									0.462428	0.729018	0.709883	56.0783

## Sheet: Table S8
Table S8. Summary of abiotic-stress inducible cis-elements is in the promoter regions of DREB subfamily genes in Helianthus annuus
Abiotic stress						Drought										Cold					Salt			Heat				Wound-stress
	S000133	S000153	S000174	S000175	S000176	S000177	S000402	S000408	S000413	S000414	S000415	S000418	S000497		S000153	S000402	S000407	S000418		S000402	S000418	S000453		S000030	S000418		S000244	S000444	S000457
motif sequence	CCACGTGG	CCGAC	CACATG	CTAACCA	CNGTTR	TAACTG	ACCGAC	WAACCA	CATGTG	ACGTG	ACGT	RCCGAC	RYCGAC		CCGAC	ACCGAC	CANNTG	RCCGAC		ACCGAC	RCCGAC	GAAAAA		CCAAT	RCCGAC		AACGTGT	AGATCCAA	TGACY
HaAP2/ERF-036			1		2			1	1		2						6					9		4					2
HaAP2/ERF-037		3			2			3		1	2	1	1		3		4	1			1	4		15	1				11
HaAP2/ERF-038		2	2		3		2	8	2			2	4		2	2	18	2		2	2	5		6	2				7
HaAP2/ERF-039			2		3	2		4	2	3	12		3				16					6		5				1	10
HaAP2/ERF-040		4	5		7	4	1	4	5	3	8	1	1		4	1	26	1		1	1	1		11	1		1		11
HaAP2/ERF-041		1	3		9	2	1	4	3	2	8	1	2		1	1	24	1		1	1	1		6	1				5
HaAP2/ERF-042		1	1	1	5			3	1	2	4	1	3		1		22	1			1	3		6	1				5
HaAP2/ERF-043		1	3		10	1	1	9	3	3	18	1	3		1	1	20	1		1	1	5		4	1		2		8
HaAP2/ERF-044		2			7	3		5			6		3		2		20					4							6
HaAP2/ERF-045			1		5	1		5	1	2	4						10					6		10				1	6
HaAP2/ERF-046			2		6	3	1	2	2	2	4	1	2			1	26	1		1	1	5		10	1				2
HaAP2/ERF-047			2		4			2	2	3	8						14					11		3			1		6
HaAP2/ERF-048		2	1		6			5	1	2	6	1	1		2		14	1			1	7		9	1				6
HaAP2/ERF-049			2		4			5	2	3	10		1				12					8		10					5
HaAP2/ERF-050	2		1		4			8	1	7	10						14					12		5			1		4
HaAP2/ERF-051		1		2	5	2	1	6			5	1	1		1	1	8	1		1	1	6		7	1				8
HaAP2/ERF-052		1	1		2		1	2	1			1	1		1	1	10	1		1	1	6		4	1				5
HaAP2/ERF-053			2		4	1		8	2	4	20		1				16					3		4			2		4
HaAP2/ERF-054		4	3	2	5		2	8	3	5	8	3	4		4	2	22	3		2	3	4		8	3				6
HaAP2/ERF-055		3	3		5	1	2	6	3	2	8	3	3		3	2	16	3		2	3	5		5	3				5
HaAP2/ERF-056		1	1		4	1	1	7	1		6	1	2		1	1	14	1		1	1	4		5	1				6
HaAP2/ERF-057			2		11	2		1	2	4	10						26					3		4					4
HaAP2/ERF-058		4	2		6	1	2	5	2	1	6	2	2		4	2	10	2		2	2	1		2	2				3
HaAP2/ERF-059		2			4	1		1		4	14	2	2		2		6	2			2	5		5	2		1		4
HaAP2/ERF-060		3	1		5			2	1	1	12	2	2		3		10	2			2	4		4	2		1		6
HaAP2/ERF-061		1	2	1	3		1	4	2	2	8	1	1		1	1	18	1		1	1	3		5	1				2
HaAP2/ERF-062		1	6		4			2	6	1	6				1		20					9		4			1		9
HaAP2/ERF-063		2	5		5			6	5	2	4				2		26					3		3			1		8
HaAP2/ERF-064		2	1		7		1	7	1	2	12	1	1		2	1	10	1		1	1	3		4	1				4
HaAP2/ERF-065		1	3		2	1	1	2	3	3	10	1	1		1	1	14	1		1	1	7		5	1				7
HaAP2/ERF-066		1	3		7			4	3	8	16		1		1		34					5		3					7
HaAP2/ERF-067		2	2		4			4	2	4	12	1	1		2		12	1			1	6		3	1			1	9
HaAP2/ERF-068		2	2		5	3	1	5	2	4	14	1	3		2	1	20	1		1	1	2		3	1		1		8
HaAP2/ERF-069		1	3		3	2		5	3		6				1		18							2					8
HaAP2/ERF-070		1	1		5	1		4	1	14	28	1	1		1		24	1			1	1		7	1		1	1	6
HaAP2/ERF-071			2	1	1			4	2	2	6						16					8		5					9
HaAP2/ERF-072		1			4			6		4	10	1	3		1		14	1			1	8		8	1				15
HaAP2/ERF-073		1	3		14	10	1	3	3	3	10	1	1		1	1	24	1		1	1	2		7	1				8
HaAP2/ERF-074		1	1		5	1		8	1	3	4	1	3		1		16	1			1	1		3	1				3
HaAP2/ERF-075		3			7	1	1	5		3	10	1	1		3	1	4	1		1	1	5		8	1		2		7
HaAP2/ERF-076		6	2		11	1	4	2	2	2	12	5	5		6	4	16	5		4	5	6		5	5		1	1	8
HaAP2/ERF-077		1	3		1		1	8	3	4	10	1	1		1	1	10	1		1	1	8		9	1		1		6
HaAP2/ERF-078		3			4	1	1	4		5	16	1	1		3	1	12	1		1	1	5		6	1				2
HaAP2/ERF-079		1	1		19		1	8	1	4	10	1	2		1	1	10	1		1	1	8		8	1		1		6
HaAP2/ERF-080			1		5	1		3	1	4	10		6				10					5		17			1		5
HaAP2/ERF-081		1	3		3	1		4	3	1	6		1		1		14					7		4					4
HaAP2/ERF-082		2	1	1	6	1	1	5	1	4	10	1	1		2	1	6	1		1	1	3		6	1		3		3
HaAP2/ERF-083		3	2		6		1	3	2	1	4	2	2		3	1	16	2		1	2	8		4	2				8
HaAP2/ERF-084			1		6	1		4	1		2		1				10					7		1					5
HaAP2/ERF-085					3	2		1		1	12						14					8		4					2
HaAP2/ERF-086			2		1			2	2	4	4						14					6		6					2
HaAP2/ERF-087			7		3	1		14	7	1	10						24					3		4					4
HaAP2/ERF-088			1	1	1			3	1	3	14		1				12					10		4			1		4
HaAP2/ERF-089	2	1			3		1	5		4	14	1	1		1	1	18	1		1	1	1		3	1		1		4
HaAP2/ERF-090				1	6	1		4		1	14						10					4		2					2
HaAP2/ERF-091	2	4	1		14		1	4	1	5	12	1	1		4	1	22	1		1	1	4		3	1				2
HaAP2/ERF-092			1		2			7	1	3	6		1				18					4		6					10
HaAP2/ERF-093			3		2			7	3	8	16						18					6		7					4
HaAP2/ERF-094			3		4	1		7	3	2	2						24					4		2					10
HaAP2/ERF-095			1	1	5	1		6	1	4	8	1	2				18	1			1	6		1	1				7
HaAP2/ERF-096			2		8	3		5	2	2	4						22					7		2					3
HaAP2/ERF-097		4	1		6		2	4	1	2	8	3	4		4	2	12	3		2	3	5		2	3				3
HaAP2/ERF-098		1	3		5		1	4	3	7	14	1	1		1	1	24	1		1	1	5		8	1				8
HaAP2/ERF-099		1	2		5		1	3	2	5	12	1	1		1	1	22	1		1	1	4		7	1				8
HaAP2/ERF-100		1	2		7	1	1	3	2	3	10	1	1		1	1	20	1		1	1	6		7	1				8
HaAP2/ERF-101		3			6		1	9				1	1		3	1	10	1		1	1	7		4	1				6
HaAP2/ERF-102		1	3	2	5			7	3	2	6		2		1		26					2							1
HaAP2/ERF-103		1	2		7	1		5	2	1	12		1		1		24					2		4					7
HaAP2/ERF-104			1	2	5	1		6	1	1	12						14					4		1					3
HaAP2/ERF-105			1		3	2		5	1		12						14					4		1					1
HaAP2/ERF-106		1	2		12	3			2	3	8		1		1		10					5					1		7
HaAP2/ERF-107		1	2		5	1		5	2	3	14	1	2		1		20	1			1	4		2	1				6
HaAP2/ERF-108			2		1			9	2	10	22		1				20					1		6					2
HaAP2/ERF-109		1	1		4	1		8	1		2				1		20					4		5					4
HaAP2/ERF-110		3	1		5		1	5	1	4	12	1	1		3	1	20	1		1	1	3		4	1				2
HaAP2/ERF-111			2		3	1		5	2	1	2						18					6		2					3
HaAP2/ERF-112		4	1		2			12	1	1	10	4	4		4		14	4			4			10	4				5
HaAP2/ERF-113					2			1		4	14		1				4					5		6					6
HaAP2/ERF-114			1		1	1		3	1	3	13						14					6		4					3
HaAP2/ERF-115		2	1		4			3	1	3	12	1	1		2		12	1			1	6		3	1		1		8
HaAP2/ERF-116		1		2	8	1	1	5			4	1	1		1	1	4	1		1	1	4		6	1				7
HaAP2/ERF-117		2	1		5	1		1	1	6	20				2		12					2		2					2
HaAP2/ERF-118		1	3	3	10	1		6	3	2	8		1		1		14					2		4					7
HaAP2/ERF-119		2	1		4		1	2	1	5	10	1	1		2	1	8	1		1	1	2		6	1				5
HaAP2/ERF-120		2		1	6	1		8		4	8	1	2		2		8	1			1	7		3	1		1		4
HaAP2/ERF-121		2	1	1	2		1	4	1	1	12	2	3		2	1	10	2		1	2	2		1	2		1		2
HaAP2/ERF-122		3	2		3		2	13	2	4	10	2	4		3	2	22	2		2	2	1		6	2				3
HaAP2/ERF-123		1	1		3			5	1	3	14		1		1		20					9		4			1		5
HaAP2/ERF-124		2		1	8	1	1	4		2	6	1	1		2	1	24	1		1	1	4		7	1		1		10
HaAP2/ERF-125					3			3		1	6		2				8					5		3			1		2
HaAP2/ERF-126		1	3		3	1		4	3	2	18		1		1		12					5		3					1
HaAP2/ERF-127			2		2			6	2		2	1	2				6	1			1	1		2	1				3
HaAP2/ERF-128		1	1		4	1		1	1	3	8		1		1		12					3		4			1		4
HaAP2/ERF-129		2					2	4		5	12	2	4		2	2	6	2		2	2	8		3	2		1		7
HaAP2/ERF-130		1	2		3	1		6	2						1		18					4		1					5
HaAP2/ERF-131			2		4	1		2	2	3	10		1				16							5					5
HaAP2/ERF-132					7	2		5		5	8		2				14							4					1
HaAP2/ERF-133		1	3		4		1	4	3	3	14	1	1		1	1	24	1		1	1	3		1	1				2
HaAP2/ERF-134		3			6		2			7	16	3	3		3	2	16	3		2	3	7		2	3				5
HaAP2/ERF-135					9	3		6		4	14		1				12					2		5			1		7
HaAP2/ERF-136		2	1		2			2	1	3	8				2		14					3		4
HaAP2/ERF-137		1	1		2				1	1	6		1		1		4					4		6					3
HaAP2/ERF-138			4		4	1		6	4	2	12		1				18					7		4					3
HaAP2/ERF-139			3	1	5			2	3		6						16					5		7					4
HaAP2/ERF-140		4	5		9		1	2	5	3	8	1	3		4	1	30	1		1	1	5		2	1				7

## Sheet: Table S9
Table S9. Annotation GO Category
F : Molecular Function
C: Cellular Component
P : Biological Process
ID	Description	e-Value	sim mean	GO IDs list	GO Names list
HanXRQChr08g0222491	dehydration responsive element binding , partial	0.0E0	71.25%	C:GO:0005634	C:nucleus
				F:GO:0003677	F:DNA binding
				F:GO:0003700	F:transcription factor activity, sequence-specific DNA binding
				P:GO:0006351	P:transcription, DNA-templated
				P:GO:0006355	P:regulation of transcription, DNA-templated
HanXRQChr08g0229991	AP2-like ethylene-responsive transcription factor TOE3 isoform X1	3.2E-133	61.65%	F:GO:0003677	F:DNA binding
				C:GO:0005634	C:nucleus
				F:GO:0003700	F:transcription factor activity, sequence-specific DNA binding
				P:GO:0006351	P:transcription, DNA-templated
				P:GO:0007275	P:multicellular organismal development
				P:GO:0006355	P:regulation of transcription, DNA-templated
HanXRQChr08g0221591	ethylene-responsive transcription factor ERF026-like	2.5E-47	62.25%	F:GO:0003677	F:DNA binding
				C:GO:0005634	C:nucleus
				F:GO:0003700	F:transcription factor activity, sequence-specific DNA binding
				P:GO:0006351	P:transcription, DNA-templated
				P:GO:0006355	P:regulation of transcription, DNA-templated
HanXRQChr02g0056411	AP2-like ethylene-responsive transcription factor At1g16060	3.8E-137	0.78	C:GO:0005634	C:nucleus
				F:GO:0003677	F:DNA binding
				F:GO:0003700	F:transcription factor activity, sequence-specific DNA binding
				P:GO:0006351	P:transcription, DNA-templated
				P:GO:0007275	P:multicellular organismal development
				P:GO:0006355	P:regulation of transcription, DNA-templated
HanXRQChr02g0057711	ethylene-responsive transcription factor ERF011-like	1.9E-63	77.6%	C:GO:0005634	C:nucleus
				F:GO:0003677	F:DNA binding
				F:GO:0003700	F:transcription factor activity, sequence-specific DNA binding
				P:GO:0006351	P:transcription, DNA-templated
				P:GO:0006355	P:regulation of transcription, DNA-templated
HanXRQChr03g0060081	ethylene-responsive transcription factor ERF017	5.4E-58	61.9%	F:GO:0003677	F:DNA binding
				C:GO:0005634	C:nucleus
				F:GO:0003700	F:transcription factor activity, sequence-specific DNA binding
				P:GO:0006351	P:transcription, DNA-templated
				P:GO:0006355	P:regulation of transcription, DNA-templated
HanXRQChr03g0085871	ethylene-responsive transcription factor ERF026-like	1.9E-50	0.66	F:GO:0003677	F:DNA binding
				C:GO:0005634	C:nucleus
				F:GO:0003700	F:transcription factor activity, sequence-specific DNA binding
				P:GO:0006351	P:transcription, DNA-templated
				P:GO:0006355	P:regulation of transcription, DNA-templated
HanXRQChr03g0088941	ethylene-responsive transcription factor 1A-like	1.2E-84	0.66	F:GO:0003677	F:DNA binding
				C:GO:0005634	C:nucleus
				F:GO:0003700	F:transcription factor activity, sequence-specific DNA binding
				P:GO:0006351	P:transcription, DNA-templated
				P:GO:0006355	P:regulation of transcription, DNA-templated
HanXRQChr09g0264301	ethylene-responsive transcription factor RAP2-2-like	1.4E-86	55.75%	F:GO:0003677	F:DNA binding
				C:GO:0005634	C:nucleus
				F:GO:0003700	F:transcription factor activity, sequence-specific DNA binding
				P:GO:0006351	P:transcription, DNA-templated
				P:GO:0006355	P:regulation of transcription, DNA-templated
HanXRQChr09g0259121	ethylene-responsive transcription factor ERF109-like	2.4E-24	51.3%	F:GO:0003677	F:DNA binding
				C:GO:0005634	C:nucleus
				F:GO:0003700	F:transcription factor activity, sequence-specific DNA binding
				P:GO:0002679	P:respiratory burst involved in defense response
				P:GO:0006351	P:transcription, DNA-templated
				P:GO:0009693	P:ethylene biosynthetic process
				P:GO:0006355	P:regulation of transcription, DNA-templated
				P:GO:0035556	P:intracellular signal transduction
HanXRQChr07g0188461	ethylene-responsive transcription factor ERF026-like	6.9E-51	65.55%	F:GO:0003677	F:DNA binding
				C:GO:0005634	C:nucleus
				F:GO:0003700	F:transcription factor activity, sequence-specific DNA binding
				P:GO:0006351	P:transcription, DNA-templated
				P:GO:0006355	P:regulation of transcription, DNA-templated
HanXRQChr09g0272911	ethylene-responsive transcription factor ERF024-like	5.8E-46	61.9%	F:GO:0003677	F:DNA binding
				C:GO:0005634	C:nucleus
				F:GO:0003700	F:transcription factor activity, sequence-specific DNA binding
				P:GO:0006351	P:transcription, DNA-templated
				P:GO:0006355	P:regulation of transcription, DNA-templated
HanXRQChr09g0267201	ethylene-responsive transcription factor ERF010-like	3.6E-67	78.7%	C:GO:0005634	C:nucleus
				F:GO:0003677	F:DNA binding
				F:GO:0003700	F:transcription factor activity, sequence-specific DNA binding
				P:GO:0006351	P:transcription, DNA-templated
				P:GO:0006355	P:regulation of transcription, DNA-templated
HanXRQChr10g0277971	CRT binding factor 3	2.7E-84	74.9%	C:GO:0005634	C:nucleus
				F:GO:0003677	F:DNA binding
				F:GO:0003700	F:transcription factor activity, sequence-specific DNA binding
				P:GO:0006351	P:transcription, DNA-templated
				P:GO:0006355	P:regulation of transcription, DNA-templated
HanXRQChr01g0022321	ethylene-responsive transcription factor ERF062-like	1.3E-53	63.35%	F:GO:0003677	F:DNA binding
				C:GO:0005634	C:nucleus
				F:GO:0003700	F:transcription factor activity, sequence-specific DNA binding
				P:GO:0006351	P:transcription, DNA-templated
				P:GO:0006355	P:regulation of transcription, DNA-templated
HanXRQChr01g0030841	ethylene-responsive transcription factor WIN1-like	1.4E-76	70.75%	F:GO:0003700	F:transcription factor activity, sequence-specific DNA binding
				P:GO:0010143	P:cutin biosynthetic process
				F:GO:0043565	F:sequence-specific DNA binding
				P:GO:0009873	P:ethylene-activated signaling pathway
				P:GO:0010166	P:wax metabolic process
				C:GO:0005622	C:intracellular
				P:GO:0009414	P:response to water deprivation
HanXRQChr04g0119731	ethylene-responsive transcription factor 13-like	4.7E-31	71.1%	F:GO:0003677	F:DNA binding
				C:GO:0005634	C:nucleus
				F:GO:0003700	F:transcription factor activity, sequence-specific DNA binding
				P:GO:0006351	P:transcription, DNA-templated
				P:GO:0006355	P:regulation of transcription, DNA-templated
HanXRQChr04g0104561	dehydration-responsive element-binding 2D-like	7.5E-51	75.85%	F:GO:0003677	F:DNA binding
				C:GO:0005634	C:nucleus
				F:GO:0003700	F:transcription factor activity, sequence-specific DNA binding
				P:GO:0006351	P:transcription, DNA-templated
				P:GO:0006355	P:regulation of transcription, DNA-templated
				P:GO:0010200	P:response to chitin
HanXRQChr03g0069061	AP2-like ethylene-responsive transcription factor AIL5	3.9E-180	61.25%	P:GO:0060771	P:phyllotactic patterning
				P:GO:0010033	P:response to organic substance
				P:GO:0048608	P:reproductive structure development
				P:GO:0050794	P:regulation of cellular process
				P:GO:0009791	P:post-embryonic development
				P:GO:0009987	P:cellular process
HanXRQChr06g0166521	ethylene-responsive transcription factor ERF061	1.4E-80	65.85%	F:GO:0003677	F:DNA binding
				C:GO:0005634	C:nucleus
				F:GO:0003700	F:transcription factor activity, sequence-specific DNA binding
				P:GO:0006351	P:transcription, DNA-templated
				P:GO:0006355	P:regulation of transcription, DNA-templated
				P:GO:0015824	P:proline transport
HanXRQChr06g0173671	ethylene-responsive transcription factor RAP2-3	1.3E-60	59.05%	F:GO:0003677	F:DNA binding
				C:GO:0005634	C:nucleus
				F:GO:0003700	F:transcription factor activity, sequence-specific DNA binding
				P:GO:0010286	P:heat acclimation
				P:GO:0008219	P:cell death
				P:GO:0006351	P:transcription, DNA-templated
				P:GO:0045893	P:positive regulation of transcription, DNA-templated
				P:GO:0006355	P:regulation of transcription, DNA-templated
				P:GO:0009873	P:ethylene-activated signaling pathway
HanXRQChr05g0149461	dehydration-responsive element-binding 2D-like	1.9E-33	58.85%	F:GO:0003677	F:DNA binding
				C:GO:0005634	C:nucleus
				F:GO:0003700	F:transcription factor activity, sequence-specific DNA binding
				P:GO:0006351	P:transcription, DNA-templated
				P:GO:0006355	P:regulation of transcription, DNA-templated
				P:GO:0010200	P:response to chitin
HanXRQChr12g0360861	ethylene-responsive transcription factor TINY-like	1.5E-53	67.25%	F:GO:0003677	F:DNA binding
				C:GO:0005634	C:nucleus
				F:GO:0003700	F:transcription factor activity, sequence-specific DNA binding
				P:GO:0006351	P:transcription, DNA-templated
				P:GO:0006355	P:regulation of transcription, DNA-templated
HanXRQChr11g0336751	ethylene-responsive transcription factor 1B	1.3E-85	77.2%	C:GO:0005634	C:nucleus
				F:GO:0003677	F:DNA binding
				F:GO:0003700	F:transcription factor activity, sequence-specific DNA binding
				P:GO:0006351	P:transcription, DNA-templated
				P:GO:0006355	P:regulation of transcription, DNA-templated
HanXRQChr11g0323801	ethylene-responsive transcription factor RAP2-7-like isoform X2	2.0E-83	59.05%	F:GO:0003677	F:DNA binding
				C:GO:0005634	C:nucleus
				F:GO:0003700	F:transcription factor activity, sequence-specific DNA binding
				P:GO:0006351	P:transcription, DNA-templated
				P:GO:0007275	P:multicellular organismal development
				P:GO:0006355	P:regulation of transcription, DNA-templated
HanXRQChr16g0509021	ethylene-responsive transcription factor ERF010-like	1.4E-71	78.95%	C:GO:0005634	C:nucleus
				F:GO:0003677	F:DNA binding
				F:GO:0003700	F:transcription factor activity, sequence-specific DNA binding
				P:GO:0006351	P:transcription, DNA-templated
				P:GO:0006355	P:regulation of transcription, DNA-templated
HanXRQChr16g0499481	AP2-like ethylene-responsive transcription factor At1g16060	4.4E-173	78.35%	C:GO:0005634	C:nucleus
				F:GO:0003677	F:DNA binding
				F:GO:0003700	F:transcription factor activity, sequence-specific DNA binding
				P:GO:0006351	P:transcription, DNA-templated
				P:GO:0007275	P:multicellular organismal development
				P:GO:0006355	P:regulation of transcription, DNA-templated
HanXRQChr14g0432531	ethylene-responsive transcription factor ERF024-like	1.3E-62	74.45%	C:GO:0005634	C:nucleus
				F:GO:0003677	F:DNA binding
				F:GO:0003700	F:transcription factor activity, sequence-specific DNA binding
				P:GO:0006351	P:transcription, DNA-templated
				P:GO:0006355	P:regulation of transcription, DNA-templated
HanXRQChr14g0435991	ethylene-responsive transcription factor ERF062-like	2.2E-75	67.2%	F:GO:0003677	F:DNA binding
				C:GO:0005634	C:nucleus
				F:GO:0003700	F:transcription factor activity, sequence-specific DNA binding
				P:GO:0006351	P:transcription, DNA-templated
				P:GO:0006355	P:regulation of transcription, DNA-templated
HanXRQChr17g0536121	ethylene-responsive transcription factor ERF021-like	1.5E-55	67.45%	F:GO:0003677	F:DNA binding
				C:GO:0005634	C:nucleus
				F:GO:0003700	F:transcription factor activity, sequence-specific DNA binding
				P:GO:0006351	P:transcription, DNA-templated
				P:GO:0006355	P:regulation of transcription, DNA-templated
HanXRQChr15g0473861	AP2-like ethylene-responsive transcription factor ANT isoform X1	0.0E0	67.25%	F:GO:0003677	F:DNA binding
				C:GO:0005634	C:nucleus
				F:GO:0003700	F:transcription factor activity, sequence-specific DNA binding
				P:GO:0007275	P:multicellular organismal development
				P:GO:0006351	P:transcription, DNA-templated
				P:GO:0006355	P:regulation of transcription, DNA-templated
HanXRQChr15g0481061	pathogenesis-related genes transcriptional activator PTI6-like	1.6E-61	57.75%	P:GO:0010104	P:regulation of ethylene-activated signaling pathway
				P:GO:0009723	P:response to ethylene
				P:GO:0009733	P:response to auxin
HanXRQChr16g0509561	Myb SANT-like DNA-binding domain	3.7E-43	57.35%	F:GO:0003677	F:DNA binding
				C:GO:0005634	C:nucleus
				F:GO:0003700	F:transcription factor activity, sequence-specific DNA binding
				P:GO:0006351	P:transcription, DNA-templated
				C:GO:0016020	C:membrane
				C:GO:0016021	C:integral component of membrane
				P:GO:0006355	P:regulation of transcription, DNA-templated
HanXRQChr16g0518421	ethylene-responsive transcription factor 4-like	5.6E-39	56.2%	F:GO:0003677	F:DNA binding
				C:GO:0005634	C:nucleus
				F:GO:0003700	F:transcription factor activity, sequence-specific DNA binding
				P:GO:0006351	P:transcription, DNA-templated
				P:GO:0006355	P:regulation of transcription, DNA-templated
HanXRQChr16g0520341	ethylene-responsive transcription factor 13-like	1.4E-51	64.35%	P:GO:0001101	P:response to acid chemical
				C:GO:0005634	C:nucleus
				F:GO:0003677	F:DNA binding
				F:GO:0003700	F:transcription factor activity, sequence-specific DNA binding
				P:GO:0006351	P:transcription, DNA-templated
				P:GO:0007165	P:signal transduction
				P:GO:0006355	P:regulation of transcription, DNA-templated
				P:GO:0009725	P:response to hormone
				P:GO:1901700	P:response to oxygen-containing compound
HanXRQChr16g0522221	ethylene-responsive transcription factor 2-like	9.3E-27	64.75%	F:GO:0003677	F:DNA binding
				C:GO:0005634	C:nucleus
				F:GO:0003700	F:transcription factor activity, sequence-specific DNA binding
				P:GO:0006351	P:transcription, DNA-templated
				P:GO:0006355	P:regulation of transcription, DNA-templated
				P:GO:0009873	P:ethylene-activated signaling pathway
				P:GO:0006952	P:defense response
HanXRQChr16g0522241	ethylene-responsive transcription factor 2-like	9.7E-27	0.71	F:GO:0003677	F:DNA binding
				C:GO:0005634	C:nucleus
				F:GO:0003700	F:transcription factor activity, sequence-specific DNA binding
				P:GO:0006351	P:transcription, DNA-templated
				P:GO:0006355	P:regulation of transcription, DNA-templated
				P:GO:0009873	P:ethylene-activated signaling pathway
				P:GO:0006952	P:defense response
HanXRQChr16g0521891	ethylene-responsive transcription factor 13-like	8.2E-29	0.73	F:GO:0003677	F:DNA binding
				C:GO:0005634	C:nucleus
				F:GO:0003700	F:transcription factor activity, sequence-specific DNA binding
				P:GO:0006351	P:transcription, DNA-templated
				P:GO:0006355	P:regulation of transcription, DNA-templated
HanXRQChr04g0112601	ethylene-responsive transcription factor 1B-like	1.5E-60	68.45%	F:GO:0003677	F:DNA binding
				C:GO:0005634	C:nucleus
				F:GO:0003700	F:transcription factor activity, sequence-specific DNA binding
				P:GO:0006351	P:transcription, DNA-templated
				P:GO:0006355	P:regulation of transcription, DNA-templated
HanXRQChr11g0352091	dehydration-responsive element-binding 3-like	5.2E-68	67.95%	F:GO:0003677	F:DNA binding
				C:GO:0005634	C:nucleus
				F:GO:0003700	F:transcription factor activity, sequence-specific DNA binding
				P:GO:0006351	P:transcription, DNA-templated
				P:GO:0006355	P:regulation of transcription, DNA-templated
HanXRQChr10g0303911	ethylene-responsive transcription factor 8-like	2.6E-28	70.85%	C:GO:0005634	C:nucleus
				F:GO:0003677	F:DNA binding
				F:GO:0003700	F:transcription factor activity, sequence-specific DNA binding
				P:GO:0006351	P:transcription, DNA-templated
				P:GO:0006355	P:regulation of transcription, DNA-templated
HanXRQChr12g0370711	AP2-like ethylene-responsive transcription factor TOE3 isoform X1	8.7E-111	62.8%	F:GO:0003677	F:DNA binding
				C:GO:0005634	C:nucleus
				F:GO:0003700	F:transcription factor activity, sequence-specific DNA binding
				P:GO:0006351	P:transcription, DNA-templated
				P:GO:0007275	P:multicellular organismal development
				F:GO:0016491	F:oxidoreductase activity
				F:GO:0032440	F:2-alkenal reductase [NAD(P)] activity
				P:GO:0006355	P:regulation of transcription, DNA-templated
				P:GO:0055114	P:oxidation-reduction process
HanXRQChr13g0407761	C-repeat dehydration-responsive element-binding factor 4	4.1E-81	75.2%	F:GO:0003677	F:DNA binding
				C:GO:0005634	C:nucleus
				F:GO:0003700	F:transcription factor activity, sequence-specific DNA binding
				P:GO:0006351	P:transcription, DNA-templated
				P:GO:0006355	P:regulation of transcription, DNA-templated
HanXRQChr13g0417621	ethylene-responsive transcription factor 1A-like	4.0E-84	66.05%	F:GO:0003677	F:DNA binding
				C:GO:0005634	C:nucleus
				F:GO:0003700	F:transcription factor activity, sequence-specific DNA binding
				P:GO:0006351	P:transcription, DNA-templated
				P:GO:0006355	P:regulation of transcription, DNA-templated
HanXRQChr14g0443001	AP2-like ethylene-responsive transcription factor AIL6	0.0E0	67.75%	F:GO:0003677	F:DNA binding
				C:GO:0005634	C:nucleus
				F:GO:0003700	F:transcription factor activity, sequence-specific DNA binding
				P:GO:0007275	P:multicellular organismal development
				P:GO:0006351	P:transcription, DNA-templated
				P:GO:0006355	P:regulation of transcription, DNA-templated
HanXRQChr14g0455371	ethylene-responsive transcription factor 1B-like	2.7E-63	68.1%	F:GO:0003677	F:DNA binding
				C:GO:0005634	C:nucleus
				F:GO:0003700	F:transcription factor activity, sequence-specific DNA binding
				P:GO:0006351	P:transcription, DNA-templated
				P:GO:0006355	P:regulation of transcription, DNA-templated
HanXRQChr04g0112491	ethylene-responsive transcription factor ERF098-like	2.9E-45	71.4%	C:GO:0005634	C:nucleus
				F:GO:0003677	F:DNA binding
				F:GO:0003700	F:transcription factor activity, sequence-specific DNA binding
				P:GO:0006355	P:regulation of transcription, DNA-templated
				P:GO:0009873	P:ethylene-activated signaling pathway
				P:GO:0010200	P:response to chitin
HanXRQChr10g0296651	AP2-like ethylene-responsive transcription factor At2g41710	0.0E0	76.7%	C:GO:0005634	C:nucleus
				F:GO:0003677	F:DNA binding
				F:GO:0003700	F:transcription factor activity, sequence-specific DNA binding
				P:GO:0006351	P:transcription, DNA-templated
				P:GO:0007275	P:multicellular organismal development
				P:GO:0006355	P:regulation of transcription, DNA-templated
HanXRQChr10g0306161	ethylene-responsive transcription factor 3-like	1.0E-45	59.35%	F:GO:0003677	F:DNA binding
				C:GO:0005634	C:nucleus
				F:GO:0003700	F:transcription factor activity, sequence-specific DNA binding
				P:GO:0006351	P:transcription, DNA-templated
				P:GO:0006355	P:regulation of transcription, DNA-templated
HanXRQChr04g0115291	AP2-like ethylene-responsive transcription factor At1g16060	3.5E-80	72.6%	C:GO:0005634	C:nucleus
				F:GO:0003677	F:DNA binding
				F:GO:0003700	F:transcription factor activity, sequence-specific DNA binding
				P:GO:0006351	P:transcription, DNA-templated
				P:GO:0007275	P:multicellular organismal development
				P:GO:0006355	P:regulation of transcription, DNA-templated
HanXRQChr04g0115421	ethylene-responsive transcription factor ERF105	7.4E-38	59.85%	P:GO:0050794	P:regulation of cellular process
				P:GO:0008152	P:metabolic process
				P:GO:0009987	P:cellular process
				P:GO:0050896	P:response to stimulus
HanXRQChr08g0230231	pathogenesis-related genes transcriptional activator PTI6-like	5.4E-58	58.45%	F:GO:0003677	F:DNA binding
				C:GO:0005634	C:nucleus
				F:GO:0003700	F:transcription factor activity, sequence-specific DNA binding
				P:GO:0006351	P:transcription, DNA-templated
				P:GO:0006355	P:regulation of transcription, DNA-templated
HanXRQChr09g0238631	ethylene-responsive transcription factor TINY-like	8.6E-62	68.6%	F:GO:0003677	F:DNA binding
				C:GO:0005634	C:nucleus
				F:GO:0003700	F:transcription factor activity, sequence-specific DNA binding
				P:GO:0006351	P:transcription, DNA-templated
				P:GO:0006355	P:regulation of transcription, DNA-templated
HanXRQChr09g0244261	AP2-like ethylene-responsive transcription factor AIL5	4.9E-176	64.35%	P:GO:0060771	P:phyllotactic patterning
				P:GO:0010033	P:response to organic substance
				P:GO:0048608	P:reproductive structure development
				P:GO:0050794	P:regulation of cellular process
				P:GO:0009791	P:post-embryonic development
				P:GO:0009987	P:cellular process
HanXRQChr07g0191521	ethylene-responsive transcription factor ERF020	5.3E-48	74.95%	C:GO:0005634	C:nucleus
				F:GO:0003677	F:DNA binding
				F:GO:0003700	F:transcription factor activity, sequence-specific DNA binding
				P:GO:0006351	P:transcription, DNA-templated
				P:GO:0006355	P:regulation of transcription, DNA-templated
HanXRQChr07g0200901	ethylene-responsive transcription factor RAP2-7-like isoform X1	1.3E-104	69.5%	F:GO:0003677	F:DNA binding
				C:GO:0005634	C:nucleus
				F:GO:0003700	F:transcription factor activity, sequence-specific DNA binding
				P:GO:0006351	P:transcription, DNA-templated
				P:GO:0007275	P:multicellular organismal development
				F:GO:0032440	F:2-alkenal reductase [NAD(P)] activity
				F:GO:0016491	F:oxidoreductase activity
				P:GO:0006355	P:regulation of transcription, DNA-templated
				P:GO:0055114	P:oxidation-reduction process
HanXRQChr08g0213831	ethylene-responsive transcription factor ERF118-like	3.1E-61	54.1%	F:GO:0003677	F:DNA binding
				C:GO:0005634	C:nucleus
				F:GO:0003700	F:transcription factor activity, sequence-specific DNA binding
				P:GO:0006351	P:transcription, DNA-templated
				P:GO:0006355	P:regulation of transcription, DNA-templated
HanXRQChr08g0214331	AP2 ERF and B3 domain-containing transcription factor RAV1-like	1.7E-170	74.7%	C:GO:0005634	C:nucleus
				F:GO:0003677	F:DNA binding
				F:GO:0003700	F:transcription factor activity, sequence-specific DNA binding
				P:GO:0006351	P:transcription, DNA-templated
				P:GO:0006355
HanXRQChr09g0262061	AP2-like ethylene-responsive transcription factor ANT	0.0E0	65.35%	C:GO:0005634	C:nucleus
				F:GO:0003677	F:DNA binding
				F:GO:0003700	F:transcription factor activity, sequence-specific DNA binding
				P:GO:0006351	P:transcription, DNA-templated
				P:GO:0007275	P:multicellular organismal development
				P:GO:0006355	P:regulation of transcription, DNA-templated
HanXRQChr09g0274201	AP2-like ethylene-responsive transcription factor At1g16060	1.5E-154	77.2%	C:GO:0005634	C:nucleus
				F:GO:0003677	F:DNA binding
				F:GO:0003700	F:transcription factor activity, sequence-specific DNA binding
				P:GO:0006351	P:transcription, DNA-templated
				P:GO:0007275	P:multicellular organismal development
				P:GO:0006355	P:regulation of transcription, DNA-templated
HanXRQChr09g0275931	dehydration-responsive element-binding 3-like	1.5E-53	66.7%	F:GO:0003677	F:DNA binding
				C:GO:0005634	C:nucleus
				F:GO:0003700	F:transcription factor activity, sequence-specific DNA binding
				P:GO:0006351	P:transcription, DNA-templated
				P:GO:0006355	P:regulation of transcription, DNA-templated
HanXRQChr10g0300131	dehydration-responsive element-binding 2F	9.0E-107	68.9%	C:GO:0005634	C:nucleus
				F:GO:0003700	F:transcription factor activity, sequence-specific DNA binding
				P:GO:0045893	P:positive regulation of transcription, DNA-templated
				F:GO:0044212	F:transcription regulatory region DNA binding
				P:GO:0048856	P:anatomical structure development
				F:GO:0043565	F:sequence-specific DNA binding
HanXRQChr07g0205591	ethylene response factor	8.1E-111	77.1%	C:GO:0005634	C:nucleus
				F:GO:0003677	F:DNA binding
				F:GO:0003700	F:transcription factor activity, sequence-specific DNA binding
				P:GO:0006351	P:transcription, DNA-templated
				P:GO:0006355	P:regulation of transcription, DNA-templated
				P:GO:0044699	P:single-organism process
				P:GO:0050896	P:response to stimulus
HanXRQChr05g0163451	ethylene-responsive transcription factor ERF012-like	1.4E-38	65.6%	C:GO:0005634	C:nucleus
				P:GO:0034605	P:cellular response to heat
				P:GO:0071497	P:cellular response to freezing
				P:GO:0045893	P:positive regulation of transcription, DNA-templated
				F:GO:0044212	F:transcription regulatory region DNA binding
				P:GO:0009753	P:response to jasmonic acid
				P:GO:0009751	P:response to salicylic acid
HanXRQChr04g0108001	ethylene-responsive transcription factor At4g13040 isoform X1	1.9E-67	68.05%	F:GO:0003677	F:DNA binding
				C:GO:0005634	C:nucleus
				F:GO:0003700	F:transcription factor activity, sequence-specific DNA binding
				P:GO:0007275	P:multicellular organismal development
				P:GO:0006351	P:transcription, DNA-templated
				P:GO:0006355	P:regulation of transcription, DNA-templated
HanXRQChr04g0103371	ethylene-responsive transcription factor ERF010-like	5.7E-69	74.75%	C:GO:0005634	C:nucleus
				F:GO:0003677	F:DNA binding
				F:GO:0003700	F:transcription factor activity, sequence-specific DNA binding
				P:GO:0006351	P:transcription, DNA-templated
				P:GO:0006355	P:regulation of transcription, DNA-templated
HanXRQChr04g0111951	ethylene-responsive transcription factor 5-like	3.6E-84	58.7%	P:GO:0050794	P:regulation of cellular process
				P:GO:0009987	P:cellular process
				P:GO:0050896	P:response to stimulus
HanXRQChr04g0111941	ethylene-responsive transcription factor 5-like	5.7E-83	58.55%	P:GO:0050794	P:regulation of cellular process
				P:GO:0044699	P:single-organism process
				P:GO:0006950	P:response to stress
				P:GO:0009987	P:cellular process
HanXRQChr02g0046731	ethylene-responsive transcription factor 13-like	7.9E-87	0.81	F:GO:0003677	F:DNA binding
				C:GO:0005634	C:nucleus
				F:GO:0003700	F:transcription factor activity, sequence-specific DNA binding
				P:GO:0006351	P:transcription, DNA-templated
				P:GO:0006355	P:regulation of transcription, DNA-templated
HanXRQChr02g0056271	AP2-like ethylene-responsive transcription factor PLT2	0.0E0	78.3%	C:GO:0005634	C:nucleus
				F:GO:0003677	F:DNA binding
				F:GO:0003700	F:transcription factor activity, sequence-specific DNA binding
				P:GO:0006351	P:transcription, DNA-templated
				P:GO:0007275	P:multicellular organismal development
				P:GO:0006355	P:regulation of transcription, DNA-templated
HanXRQChr02g0050101	ethylene-responsive transcription factor ERF003-like	1.9E-76	71.4%	F:GO:0003677	F:DNA binding
				C:GO:0005634	C:nucleus
				F:GO:0003700	F:transcription factor activity, sequence-specific DNA binding
				P:GO:0006351	P:transcription, DNA-templated
				P:GO:0006355	P:regulation of transcription, DNA-templated
HanXRQChr03g0091991	Ethylene-responsive transcription factor 1B	2.2E-63	69.25%	C:GO:0005634	C:nucleus
				F:GO:0003677	F:DNA binding
				F:GO:0003700	F:transcription factor activity, sequence-specific DNA binding
				P:GO:0006355	P:regulation of transcription, DNA-templated
				P:GO:0009873	P:ethylene-activated signaling pathway
				P:GO:0006952	P:defense response
				P:GO:0009867	P:jasmonic acid mediated signaling pathway
HanXRQChr03g0088151	ethylene-responsive transcription factor 13-like	5.2E-32	81.05%	F:GO:0003677	F:DNA binding
				C:GO:0005634	C:nucleus
				F:GO:0003700	F:transcription factor activity, sequence-specific DNA binding
				P:GO:0006351	P:transcription, DNA-templated
				P:GO:0006355	P:regulation of transcription, DNA-templated
HanXRQChr02g0037851	C-repeat dehydration-responsive element-binding factor 4	7.3E-64	91.05%	F:GO:0003677	F:DNA binding
				C:GO:0005634	C:nucleus
				F:GO:0003700	F:transcription factor activity, sequence-specific DNA binding
				P:GO:0006351	P:transcription, DNA-templated
				P:GO:0006355	P:regulation of transcription, DNA-templated
HanXRQChr02g0037881	C-repeat dehydration-responsive element-binding factor 4	6.9E-65	65.1%	F:GO:0003677	F:DNA binding
				C:GO:0005634	C:nucleus
				F:GO:0003700	F:transcription factor activity, sequence-specific DNA binding
				P:GO:0006351	P:transcription, DNA-templated
				P:GO:0006355	P:regulation of transcription, DNA-templated
HanXRQChr02g0037891	dehydration-responsive element-binding 1A	5.4E-64	83.5%	C:GO:0005634	C:nucleus
				F:GO:0003677	F:DNA binding
				F:GO:0003700	F:transcription factor activity, sequence-specific DNA binding
				P:GO:0006351	P:transcription, DNA-templated
				P:GO:0006355	P:regulation of transcription, DNA-templated
HanXRQChr02g0037931	C-repeat dehydration-responsive element-binding factor 4	1.2E-74	65.8%	F:GO:0003677	F:DNA binding
				C:GO:0005634	C:nucleus
				F:GO:0003700	F:transcription factor activity, sequence-specific DNA binding
				P:GO:0006351	P:transcription, DNA-templated
				P:GO:0006355	P:regulation of transcription, DNA-templated
HanXRQChr01g0027311	ethylene-responsive transcription factor RAP2-7-like isoform X2	4.3E-97	62.85%	F:GO:0003677	F:DNA binding
				C:GO:0005634	C:nucleus
				F:GO:0003700	F:transcription factor activity, sequence-specific DNA binding
				P:GO:0006351	P:transcription, DNA-templated
				P:GO:0007275	P:multicellular organismal development
				P:GO:0006355	P:regulation of transcription, DNA-templated
HanXRQChr01g0005291	ethylene-responsive transcription factor 3-like	6.0E-34	0.59	F:GO:0003677	F:DNA binding
				C:GO:0005634	C:nucleus
				F:GO:0003700	F:transcription factor activity, sequence-specific DNA binding
				P:GO:0006351	P:transcription, DNA-templated
				P:GO:0006355	P:regulation of transcription, DNA-templated
HanXRQChr16g0501271	ethylene-responsive transcription factor TINY-like	1.8E-53	70.1%	F:GO:0003677	F:DNA binding
				C:GO:0005634	C:nucleus
				F:GO:0003700	F:transcription factor activity, sequence-specific DNA binding
				P:GO:0006351	P:transcription, DNA-templated
				P:GO:0006355	P:regulation of transcription, DNA-templated
HanXRQChr16g0522291	ethylene-responsive transcription factor 13-like	1.4E-30	80.35%	F:GO:0003677	F:DNA binding
				C:GO:0005634	C:nucleus
				F:GO:0003700	F:transcription factor activity, sequence-specific DNA binding
				P:GO:0006351	P:transcription, DNA-templated
				P:GO:0006355	P:regulation of transcription, DNA-templated
HanXRQChr16g0522281	ethylene-responsive transcription factor 13-like	1.5E-96	77.25%	F:GO:0003677	F:DNA binding
				C:GO:0005634	C:nucleus
				F:GO:0003700	F:transcription factor activity, sequence-specific DNA binding
				P:GO:0006351	P:transcription, DNA-templated
				P:GO:0006355	P:regulation of transcription, DNA-templated
HanXRQChr17g0535351	ethylene-responsive transcription factor CRF2-like	1.9E-83	56.6%	F:GO:0003677	F:DNA binding
				C:GO:0005634	C:nucleus
				F:GO:0003700	F:transcription factor activity, sequence-specific DNA binding
				P:GO:0006351	P:transcription, DNA-templated
				P:GO:0006355	P:regulation of transcription, DNA-templated
HanXRQChr17g0535231	ethylene-responsive transcription factor ERF061-like	1.2E-82	0.64	F:GO:0003677	F:DNA binding
				C:GO:0005634	C:nucleus
				F:GO:0003700	F:transcription factor activity, sequence-specific DNA binding
				P:GO:0006351	P:transcription, DNA-templated
				P:GO:0006355	P:regulation of transcription, DNA-templated
				P:GO:0015824	P:proline transport
HanXRQChr11g0353621	ethylene-responsive transcription factor WIN1-like	1.4E-73	69.95%	F:GO:0003677	F:DNA binding
				C:GO:0005634	C:nucleus
				F:GO:0003700	F:transcription factor activity, sequence-specific DNA binding
				P:GO:0006351	P:transcription, DNA-templated
				P:GO:0006355	P:regulation of transcription, DNA-templated
HanXRQChr12g0369011	AP2-like ethylene-responsive transcription factor AIL6	0.0E0	68.65%	F:GO:0003677	F:DNA binding
				C:GO:0005634	C:nucleus
				F:GO:0003700	F:transcription factor activity, sequence-specific DNA binding
				P:GO:0007275	P:multicellular organismal development
				P:GO:0006351	P:transcription, DNA-templated
				P:GO:0006355	P:regulation of transcription, DNA-templated
HanXRQChr13g0393591	ethylene-responsive transcription factor 13-like	4.1E-31	80.7%	F:GO:0003677	F:DNA binding
				C:GO:0005634	C:nucleus
				F:GO:0003700	F:transcription factor activity, sequence-specific DNA binding
				P:GO:0006351	P:transcription, DNA-templated
				P:GO:0006355	P:regulation of transcription, DNA-templated
HanXRQChr13g0396481	AP2-like ethylene-responsive transcription factor At1g16060	7.6E-137	68.35%	F:GO:0003677	F:DNA binding
				C:GO:0005634	C:nucleus
				F:GO:0003700	F:transcription factor activity, sequence-specific DNA binding
				P:GO:0006351	P:transcription, DNA-templated
				P:GO:0007275	P:multicellular organismal development
				P:GO:0006355	P:regulation of transcription, DNA-templated
HanXRQChr14g0462771	ethylene-responsive transcription factor CRF4-like	2.7E-96	59.15%	F:GO:0003677	F:DNA binding
				C:GO:0005634	C:nucleus
				F:GO:0003700	F:transcription factor activity, sequence-specific DNA binding
				P:GO:0006351	P:transcription, DNA-templated
				P:GO:0006355	P:regulation of transcription, DNA-templated
HanXRQChr15g0467871	ethylene-responsive transcription factor 1B-like	8.3E-67	65.9%	F:GO:0003677	F:DNA binding
				C:GO:0005634	C:nucleus
				F:GO:0003700	F:transcription factor activity, sequence-specific DNA binding
				P:GO:0006351	P:transcription, DNA-templated
				P:GO:0006355	P:regulation of transcription, DNA-templated
HanXRQChr15g0467911	ethylene-responsive transcription factor ERF098-like	6.4E-46	70.65%	F:GO:0003677	F:DNA binding
				C:GO:0005634	C:nucleus
				F:GO:0003700	F:transcription factor activity, sequence-specific DNA binding
				P:GO:0006351	P:transcription, DNA-templated
				P:GO:0006355	P:regulation of transcription, DNA-templated
HanXRQChr15g0490791	Floral homeotic APETALA 2	7.6E-130	61.4%	P:GO:0007275	P:multicellular organismal development
				P:GO:0048856	P:anatomical structure development
HanXRQChr16g0514621	Myb SANT-like DNA-binding domain	1.7E-33	57.05%	P:GO:0006351	P:transcription, DNA-templated
				P:GO:0006355	P:regulation of transcription, DNA-templated
				P:GO:0009873	P:ethylene-activated signaling pathway
				P:GO:0006952	P:defense response
				C:GO:0005622	C:intracellular
				F:GO:0003677	F:DNA binding
				P:GO:0009409	P:response to cold
				C:GO:0005634	C:nucleus
				F:GO:0003700	F:transcription factor activity, sequence-specific DNA binding
				P:GO:0002679	P:respiratory burst involved in defense response
				P:GO:0045893	P:positive regulation of transcription, DNA-templated
				C:GO:0016020	C:membrane
				C:GO:0016021	C:integral component of membrane
				P:GO:0010200	P:response to chitin
				P:GO:0035556	P:intracellular signal transduction
HanXRQChr16g0517611	ethylene-responsive transcription factor 4-like	7.3E-47	62.05%	C:GO:0016604	C:nuclear body
				P:GO:0006351	P:transcription, DNA-templated
				P:GO:0009864	P:induced systemic resistance, jasmonic acid mediated signaling pathway
				P:GO:0006355	P:regulation of transcription, DNA-templated
				P:GO:0009723	P:response to ethylene
				F:GO:0003677	F:DNA binding
				C:GO:0005634	C:nucleus
				F:GO:0003700	F:transcription factor activity, sequence-specific DNA binding
				P:GO:0009737	P:response to abscisic acid
				P:GO:0002679	P:respiratory burst involved in defense response
				P:GO:0045892	P:negative regulation of transcription, DNA-templated
				P:GO:0010105	P:negative regulation of ethylene-activated signaling pathway
				P:GO:0035556	P:intracellular signal transduction
HanXRQChr17g0567481	ethylene-responsive transcription factor ERF118-like	1.3E-45	52.3%	F:GO:0003677	F:DNA binding
				C:GO:0005634	C:nucleus
				F:GO:0003700	F:transcription factor activity, sequence-specific DNA binding
				P:GO:0006351	P:transcription, DNA-templated
				P:GO:0006355	P:regulation of transcription, DNA-templated
HanXRQChr12g0361831	ethylene-responsive transcription factor RAP2-2-like	1.9E-64	56.05%	F:GO:0003677	F:DNA binding
				C:GO:0005634	C:nucleus
				F:GO:0003700	F:transcription factor activity, sequence-specific DNA binding
				P:GO:0006351	P:transcription, DNA-templated
				P:GO:0006355	P:regulation of transcription, DNA-templated
HanXRQChr15g0495431	ethylene-responsive transcription factor 4	2.1E-32	66.55%	C:GO:0016604	C:nuclear body
				F:GO:0005515	F:protein binding
				P:GO:0009737	P:response to abscisic acid
				P:GO:0045892	P:negative regulation of transcription, DNA-templated
				P:GO:0048585	P:negative regulation of response to stimulus
				P:GO:0009864	P:induced systemic resistance, jasmonic acid mediated signaling pathway
				P:GO:0010200	P:response to chitin
				P:GO:0009723	P:response to ethylene
HanXRQChr11g0322881	ethylene-responsive transcription factor 1B-like	7.3E-76	73.6%	C:GO:0005634	C:nucleus
				F:GO:0003677	F:DNA binding
				F:GO:0003700	F:transcription factor activity, sequence-specific DNA binding
				P:GO:0006351	P:transcription, DNA-templated
				P:GO:0006355	P:regulation of transcription, DNA-templated
				P:GO:0009873	P:ethylene-activated signaling pathway
				P:GO:0006952	P:defense response
				P:GO:0009867	P:jasmonic acid mediated signaling pathway
HanXRQChr15g0473661	ethylene-responsive transcription factor ERF011-like	4.6E-73	76.3%	C:GO:0005634	C:nucleus
				F:GO:0003677	F:DNA binding
				F:GO:0003700	F:transcription factor activity, sequence-specific DNA binding
				P:GO:0006351	P:transcription, DNA-templated
				P:GO:0006355	P:regulation of transcription, DNA-templated
HanXRQChr15g0476341	ethylene-responsive transcription factor ERF118	1.9E-23	55.95%	F:GO:0003677	F:DNA binding
				C:GO:0005634	C:nucleus
				F:GO:0003700	F:transcription factor activity, sequence-specific DNA binding
				P:GO:0006351	P:transcription, DNA-templated
				P:GO:0006355	P:regulation of transcription, DNA-templated
HanXRQChr16g0523221	ethylene-responsive transcription factor 13-like	3.4E-29	78.65%	F:GO:0003677	F:DNA binding
				C:GO:0005634	C:nucleus
				F:GO:0003700	F:transcription factor activity, sequence-specific DNA binding
				P:GO:0006351	P:transcription, DNA-templated
				P:GO:0006355	P:regulation of transcription, DNA-templated
HanXRQChr13g0396561	ethylene-responsive transcription factor ABI4	1.4E-40	55.35%	P:GO:0050794	P:regulation of cellular process
				P:GO:0048731	P:system development
				P:GO:0009791	P:post-embryonic development
				P:GO:1901700	P:response to oxygen-containing compound
				P:GO:0009987	P:cellular process
HanXRQChr11g0323551	AP2-like ethylene-responsive transcription factor ANT	0.0E0	63.6%	F:GO:0003677	F:DNA binding
				C:GO:0005634	C:nucleus
				F:GO:0003700	F:transcription factor activity, sequence-specific DNA binding
				P:GO:0007275	P:multicellular organismal development
				P:GO:0006351	P:transcription, DNA-templated
				P:GO:0006355	P:regulation of transcription, DNA-templated
HanXRQChr04g0111921	ethylene-responsive transcription factor 5-like	2.4E-41	63.3%		P:response to stimulus
HanXRQChr05g0147181	ethylene-responsive transcription factor RAP2-4-like	1.5E-137	62.45%	F:GO:0003677	F:DNA binding
				C:GO:0005634	C:nucleus
				F:GO:0003700	F:transcription factor activity, sequence-specific DNA binding
				P:GO:0006351	P:transcription, DNA-templated
				P:GO:0006355	P:regulation of transcription, DNA-templated
HanXRQChr05g0139341	AP2-like ethylene-responsive transcription factor At1g16060	2.7E-153	74.6%	F:GO:0003677	F:DNA binding
				C:GO:0005634	C:nucleus
				F:GO:0003700	F:transcription factor activity, sequence-specific DNA binding
				P:GO:0007275	P:multicellular organismal development
				P:GO:0006351	P:transcription, DNA-templated
				P:GO:0006355	P:regulation of transcription, DNA-templated
HanXRQChr02g0037911	C-repeat dehydration-responsive element-binding factor 4	1.2E-88	77.05%	C:GO:0005634	C:nucleus
				F:GO:0003677	F:DNA binding
				F:GO:0003700	F:transcription factor activity, sequence-specific DNA binding
				P:GO:0006351	P:transcription, DNA-templated
				P:GO:0006355	P:regulation of transcription, DNA-templated
HanXRQChr01g0030371	ethylene-responsive transcription factor ERF011-like	2.0E-62	0.76	C:GO:0005634	C:nucleus
				F:GO:0003677	F:DNA binding
				F:GO:0003700	F:transcription factor activity, sequence-specific DNA binding
				P:GO:0006351	P:transcription, DNA-templated
				P:GO:0006355	P:regulation of transcription, DNA-templated
HanXRQChr01g0030351	AP2 transcription factor 2c	2.8E-141	64.4%	P:GO:0048608	P:reproductive structure development
				P:GO:0009791	P:post-embryonic development
				P:GO:0044702	P:single organism reproductive process
HanXRQChr02g0037821	dehydration-responsive element-binding factor 1	7.6E-88	76.05%	C:GO:0005634	C:nucleus
				F:GO:0003677	F:DNA binding
				F:GO:0003700	F:transcription factor activity, sequence-specific DNA binding
				P:GO:0006351	P:transcription, DNA-templated
				P:GO:0006355	P:regulation of transcription, DNA-templated
HanXRQChr02g0054841	dehydration-responsive element-binding 1F-like	1.6E-62	64.5%	F:GO:0003677	F:DNA binding
				C:GO:0005634	C:nucleus
				F:GO:0003700	F:transcription factor activity, sequence-specific DNA binding
				P:GO:0006351	P:transcription, DNA-templated
				P:GO:0006355	P:regulation of transcription, DNA-templated
HanXRQChr03g0083031	ethylene-responsive transcription factor 3-like	5.8E-49	57.4%	F:GO:0003677	F:DNA binding
				C:GO:0005634	C:nucleus
				F:GO:0003700	F:transcription factor activity, sequence-specific DNA binding
				P:GO:0006351	P:transcription, DNA-templated
				P:GO:0006355	P:regulation of transcription, DNA-templated
HanXRQChr03g0084181	ethylene-responsive transcription factor RAP2-3-like	1.3E-50	54.8%	F:GO:0003677	F:DNA binding
				C:GO:0005634	C:nucleus
				F:GO:0003700	F:transcription factor activity, sequence-specific DNA binding
				P:GO:0010286	P:heat acclimation
				P:GO:0008219	P:cell death
				P:GO:0006351	P:transcription, DNA-templated
				P:GO:0045893	P:positive regulation of transcription, DNA-templated
				P:GO:0006355	P:regulation of transcription, DNA-templated
				P:GO:0009873	P:ethylene-activated signaling pathway
HanXRQChr03g0062431	ethylene-responsive transcription factor 12	5.2E-46	61.6%	F:GO:0003677	F:DNA binding
				C:GO:0005634	C:nucleus
				F:GO:0003700	F:transcription factor activity, sequence-specific DNA binding
				P:GO:0006351	P:transcription, DNA-templated
				P:GO:0006355	P:regulation of transcription, DNA-templated
HanXRQChr03g0093081	ethylene-responsive transcription factor 13-like	3.2E-35	84.05%	F:GO:0003677	F:DNA binding
				C:GO:0005634	C:nucleus
				F:GO:0003700	F:transcription factor activity, sequence-specific DNA binding
				P:GO:0006351	P:transcription, DNA-templated
				P:GO:0006355	P:regulation of transcription, DNA-templated
HanXRQChr04g0094581	AP2-like ethylene-responsive transcription factor AIL1	5.7E-149	61.85%	C:GO:0005634	C:nucleus
				F:GO:0003677	F:DNA binding
				F:GO:0003700	F:transcription factor activity, sequence-specific DNA binding
				P:GO:0006351	P:transcription, DNA-templated
				P:GO:0007275	P:multicellular organismal development
				P:GO:0006355	P:regulation of transcription, DNA-templated
HanXRQChr03g0093161	ethylene-responsive transcription factor ERF034	2.1E-58	65.1%	F:GO:0003677	F:DNA binding
				C:GO:0005634	C:nucleus
				F:GO:0003700	F:transcription factor activity, sequence-specific DNA binding
				P:GO:0006351	P:transcription, DNA-templated
				P:GO:0006355	P:regulation of transcription, DNA-templated
HanXRQChr06g0167701	ethylene-responsive transcription factor ERF071	9.0E-70	61.3%	P:GO:0050794	P:regulation of cellular process
				P:GO:0009987	P:cellular process
HanXRQChr04g0121031	ethylene-responsive transcription factor CRF4-like	8.4E-40	0.56	F:GO:0003677	F:DNA binding
				C:GO:0005634	C:nucleus
				F:GO:0003700	F:transcription factor activity, sequence-specific DNA binding
				P:GO:0006351	P:transcription, DNA-templated
				P:GO:0006355	P:regulation of transcription, DNA-templated
HanXRQChr05g0133991	ethylene-responsive transcription factor RAP2-7-like isoform X2	5.2E-104	57.85%	F:GO:0003677	F:DNA binding
				C:GO:0005634	C:nucleus
				F:GO:0003700	F:transcription factor activity, sequence-specific DNA binding
				P:GO:0006351	P:transcription, DNA-templated
				P:GO:0007275	P:multicellular organismal development
				P:GO:0006355	P:regulation of transcription, DNA-templated
HanXRQChr04g0119741	ethylene-responsive transcription factor 13-like	3.3E-28	68.05%	F:GO:0003677	F:DNA binding
				C:GO:0005634	C:nucleus
				F:GO:0003700	F:transcription factor activity, sequence-specific DNA binding
				P:GO:0006351	P:transcription, DNA-templated
				P:GO:0006355	P:regulation of transcription, DNA-templated
HanXRQChr03g0088931	ethylene-responsive transcription factor ERF104-like	2.3E-37	60.35%		P:response to stimulus
HanXRQChr03g0088141	ethylene-responsive transcription factor 13-like	5.5E-30	78.1%	P:GO:0042538	P:hyperosmotic salinity response
				P:GO:0010363	P:regulation of plant-type hypersensitive response
				P:GO:0006351	P:transcription, DNA-templated
				P:GO:0007165	P:signal transduction
				P:GO:0006355	P:regulation of transcription, DNA-templated
				P:GO:0009863	P:salicylic acid mediated signaling pathway
				P:GO:0009753	P:response to jasmonic acid
				P:GO:0009873	P:ethylene-activated signaling pathway
				P:GO:0043069	P:negative regulation of programmed cell death
				P:GO:0006952	P:defense response
				P:GO:0006612	P:protein targeting to membrane
				P:GO:0009867	P:jasmonic acid mediated signaling pathway
				P:GO:0009723	P:response to ethylene
				P:GO:0009733	P:response to auxin
				P:GO:0009414	P:response to water deprivation
				F:GO:0003677	F:DNA binding
				C:GO:0005634	C:nucleus
				F:GO:0003700	F:transcription factor activity, sequence-specific DNA binding
				P:GO:0009738	P:abscisic acid-activated signaling pathway
				P:GO:0009737	P:response to abscisic acid
				P:GO:0002679	P:respiratory burst involved in defense response
				P:GO:0035556	P:intracellular signal transduction
HanXRQChr02g0051231	dehydration-responsive element-binding 3-like	5.3E-69	68.45%	F:GO:0003677	F:DNA binding
				C:GO:0005634	C:nucleus
				F:GO:0003700	F:transcription factor activity, sequence-specific DNA binding
				P:GO:0006351	P:transcription, DNA-templated
				P:GO:0006355	P:regulation of transcription, DNA-templated
HanXRQChr09g0277201	ethylene-responsive transcription factor RAP2-12-like	3.2E-61	46.9%	F:GO:0003677	F:DNA binding
				C:GO:0005634	C:nucleus
				F:GO:0003700	F:transcription factor activity, sequence-specific DNA binding
				P:GO:0006351	P:transcription, DNA-templated
				P:GO:0006355	P:regulation of transcription, DNA-templated
HanXRQChr10g0292681	ethylene-responsive transcription factor CRF2-like	3.2E-79	55.25%	F:GO:0003677	F:DNA binding
				C:GO:0005634	C:nucleus
				F:GO:0003700	F:transcription factor activity, sequence-specific DNA binding
				P:GO:0006351	P:transcription, DNA-templated
				P:GO:0006355	P:regulation of transcription, DNA-templated
HanXRQChr12g0381211	ethylene-responsive transcription factor ERF098-like	2.4E-45	71.8%	F:GO:0003677	F:DNA binding
				C:GO:0005634	C:nucleus
				F:GO:0003700	F:transcription factor activity, sequence-specific DNA binding
				P:GO:0006351	P:transcription, DNA-templated
				P:GO:0006355	P:regulation of transcription, DNA-templated
HanXRQChr09g0259211	ethylene-responsive transcription factor ERF109-like	9.2E-31	54.85%	F:GO:0003677	F:DNA binding
				C:GO:0005634	C:nucleus
				F:GO:0003700	F:transcription factor activity, sequence-specific DNA binding
				P:GO:0006351	P:transcription, DNA-templated
				P:GO:0006355	P:regulation of transcription, DNA-templated
HanXRQChr09g0250411	ethylene-responsive transcription factor ERF109-like	9.6E-63	58.1%	F:GO:0003677	F:DNA binding
				C:GO:0005634	C:nucleus
				F:GO:0003700	F:transcription factor activity, sequence-specific DNA binding
				P:GO:0002679	P:respiratory burst involved in defense response
				P:GO:0006351	P:transcription, DNA-templated
				P:GO:0009693	P:ethylene biosynthetic process
				P:GO:0006355	P:regulation of transcription, DNA-templated
				P:GO:0035556	P:intracellular signal transduction
HanXRQChr13g0415751	ethylene-responsive transcription factor ERF014-like	1.1E-43	61.55%	C:GO:0005634	C:nucleus
				P:GO:0034605	P:cellular response to heat
				P:GO:0071497	P:cellular response to freezing
				P:GO:0045893	P:positive regulation of transcription, DNA-templated
				F:GO:0044212	F:transcription regulatory region DNA binding
				P:GO:0009753	P:response to jasmonic acid
				P:GO:0009751	P:response to salicylic acid
HanXRQChr13g0402081	dehydration-responsive element-binding 3-like	2.9E-69	68.35%	F:GO:0003677	F:DNA binding
				P:GO:0006355	P:regulation of transcription, DNA-templated
HanXRQChr13g0423201	ethylene-responsive transcription factor 13-like	2.2E-51	64.25%	F:GO:0003677	F:DNA binding
				C:GO:0005634	C:nucleus
				F:GO:0003700	F:transcription factor activity, sequence-specific DNA binding
				P:GO:0006351	P:transcription, DNA-templated
				P:GO:0006355	P:regulation of transcription, DNA-templated
HanXRQChr11g0321881	AP2 ERF domain-containing transcription factor	1.5E-97	69.8%	F:GO:0003677	F:DNA binding
				C:GO:0005634	C:nucleus
				F:GO:0003700	F:transcription factor activity, sequence-specific DNA binding
				P:GO:0006351	P:transcription, DNA-templated
				P:GO:0006355	P:regulation of transcription, DNA-templated
HanXRQChr10g0311971	ethylene-responsive transcription factor RAP2-12-like	2.7E-108	60.85%	F:GO:0003677	F:DNA binding
				C:GO:0005634	C:nucleus
				F:GO:0003700	F:transcription factor activity, sequence-specific DNA binding
				P:GO:0006351	P:transcription, DNA-templated
				P:GO:0006355	P:regulation of transcription, DNA-templated
HanXRQChr12g0362001	ethylene-responsive transcription factor RAP2-2-like	4.0E-75	55.6%	F:GO:0003677	F:DNA binding
				C:GO:0005634	C:nucleus
				F:GO:0003700	F:transcription factor activity, sequence-specific DNA binding
				P:GO:0006351	P:transcription, DNA-templated
				P:GO:0006355	P:regulation of transcription, DNA-templated
HanXRQChr12g0372611	AP2 transcription factor 2c	1.1E-150	64.4%	P:GO:0048608	P:reproductive structure development
				P:GO:0009791	P:post-embryonic development
				P:GO:0044702	P:single organism reproductive process
HanXRQChr07g0207151	ethylene-responsive transcription factor CRF4-like	1.5E-95	57.4%	F:GO:0003677	F:DNA binding
				C:GO:0005634	C:nucleus
				F:GO:0003700	F:transcription factor activity, sequence-specific DNA binding
				P:GO:0006351	P:transcription, DNA-templated
				P:GO:0006355	P:regulation of transcription, DNA-templated
HanXRQChr07g0196571	ethylene-responsive transcription factor 5-like	2.1E-39	71.75%	F:GO:0003677	F:DNA binding
				C:GO:0005634	C:nucleus
				F:GO:0003700	F:transcription factor activity, sequence-specific DNA binding
				P:GO:0006351	P:transcription, DNA-templated
				P:GO:0006355	P:regulation of transcription, DNA-templated
				P:GO:0009873	P:ethylene-activated signaling pathway
				P:GO:0006952	P:defense response
HanXRQChr14g0443431	ethylene-responsive transcription factor 1B	6.3E-47	71.7%	P:GO:0050794	P:regulation of cellular process
				P:GO:0009987	P:cellular process
HanXRQChr14g0448601	ethylene-responsive transcription factor RAP2-2-like	5.2E-110	61.55%	F:GO:0003677	F:DNA binding
				C:GO:0005634	C:nucleus
				F:GO:0003700	F:transcription factor activity, sequence-specific DNA binding
				P:GO:0006351	P:transcription, DNA-templated
				P:GO:0006355	P:regulation of transcription, DNA-templated
HanXRQChr12g0364751	AP2 ERF and B3 domain-containing transcription factor RAV1-like	1.4E-161	73.4%	C:GO:0005634	C:nucleus
				F:GO:0003677	F:DNA binding
				F:GO:0003700	F:transcription factor activity, sequence-specific DNA binding
				P:GO:0006351	P:transcription, DNA-templated
				P:GO:0006355	P:regulation of transcription, DNA-templated
HanXRQChr08g0230141	ethylene-responsive transcription factor RAP2-7-like isoform X1	1.7E-78	93.35%	C:GO:0005634	C:nucleus
				F:GO:0003677	F:DNA binding
				F:GO:0003700	F:transcription factor activity, sequence-specific DNA binding
				P:GO:0006351	P:transcription, DNA-templated
				P:GO:0007275	P:multicellular organismal development
				P:GO:0006355	P:regulation of transcription, DNA-templated
HanXRQChr09g0254411	ethylene-responsive transcription factor 1B	1.8E-82	75.85%	C:GO:0005634	C:nucleus
				F:GO:0003677	F:DNA binding
				F:GO:0003700	F:transcription factor activity, sequence-specific DNA binding
				P:GO:0006351	P:transcription, DNA-templated
				P:GO:0006355	P:regulation of transcription, DNA-templated
HanXRQChr09g0252771	dehydration-responsive element-binding 2A-like	1.0E-101	62.1%	C:GO:0005634	C:nucleus
				F:GO:0003677	F:DNA binding
				F:GO:0003700	F:transcription factor activity, sequence-specific DNA binding
				P:GO:0006351	P:transcription, DNA-templated
				P:GO:0006355	P:regulation of transcription, DNA-templated
HanXRQChr10g0296881	ethylene-responsive transcription factor WIN1-like	2.9E-72	71.45%	C:GO:0005634	C:nucleus
				F:GO:0003700	F:transcription factor activity, sequence-specific DNA binding
				P:GO:0010143	P:cutin biosynthetic process
				P:GO:0006355	P:regulation of transcription, DNA-templated
				F:GO:0043565	F:sequence-specific DNA binding
				P:GO:0009873	P:ethylene-activated signaling pathway
				P:GO:0010166	P:wax metabolic process
				P:GO:0009414	P:response to water deprivation
HanXRQChr10g0318381	dehydration-responsive element-binding 3-like	1.4E-66	63.25%	F:GO:0003677	F:DNA binding
				C:GO:0005634	C:nucleus
				F:GO:0003700	F:transcription factor activity, sequence-specific DNA binding
				P:GO:0006351	P:transcription, DNA-templated
				P:GO:0006355	P:regulation of transcription, DNA-templated
HanXRQChr06g0169141	AP2 ERF domain-containing transcription factor	3.9E-96	71.55%	F:GO:0003677	F:DNA binding
				C:GO:0005634	C:nucleus
				F:GO:0003700	F:transcription factor activity, sequence-specific DNA binding
				P:GO:0006351	P:transcription, DNA-templated
				P:GO:0006355	P:regulation of transcription, DNA-templated
HanXRQChr08g0230751	ethylene-responsive transcription factor ERF084-like	1.3E-52	59.95%	F:GO:0003677	F:DNA binding
				C:GO:0005634	C:nucleus
				F:GO:0003700	F:transcription factor activity, sequence-specific DNA binding
				P:GO:0006351	P:transcription, DNA-templated
				C:GO:0016020	C:membrane
				C:GO:0016021	C:integral component of membrane
				P:GO:0006355	P:regulation of transcription, DNA-templated
HanXRQChr07g0205971	ethylene-responsive transcription factor ERF091	3.8E-80	62.45%		P:response to stimulus
HanXRQChr07g0199641	ethylene-responsive transcription factor RAP2-2-like	9.0E-94	58.85%	F:GO:0003677	F:DNA binding
				C:GO:0005634	C:nucleus
				F:GO:0003700	F:transcription factor activity, sequence-specific DNA binding
				P:GO:0006351	P:transcription, DNA-templated
				P:GO:0006355	P:regulation of transcription, DNA-templated
HanXRQChr08g0222921	ethylene-responsive transcription factor ERF025-like	4.3E-45	63.95%	F:GO:0003677	F:DNA binding
				C:GO:0005634	C:nucleus
				F:GO:0003700	F:transcription factor activity, sequence-specific DNA binding
				P:GO:0006351	P:transcription, DNA-templated
				P:GO:0006355	P:regulation of transcription, DNA-templated
HanXRQChr08g0223241	ethylene-responsive transcription factor 5-like	6.7E-63	55.6%	F:GO:0003677	F:DNA binding
				C:GO:0005634	C:nucleus
				F:GO:0003700	F:transcription factor activity, sequence-specific DNA binding
				P:GO:0006351	P:transcription, DNA-templated
				P:GO:0006355	P:regulation of transcription, DNA-templated
				P:GO:0009873	P:ethylene-activated signaling pathway
				P:GO:0006952	P:defense response
HanXRQChr07g0191601	ethylene-responsive transcription factor ERF109-like	5.2E-40	55.2%	F:GO:0003677	F:DNA binding
				C:GO:0005634	C:nucleus
				F:GO:0003700	F:transcription factor activity, sequence-specific DNA binding
				P:GO:0002679	P:respiratory burst involved in defense response
				P:GO:0006351	P:transcription, DNA-templated
				P:GO:0009693	P:ethylene biosynthetic process
				P:GO:0006355	P:regulation of transcription, DNA-templated
				P:GO:0035556	P:intracellular signal transduction
HanXRQChr07g0191121	ethylene-responsive transcription factor CRF2	3.4E-80	57.9%	F:GO:0003677	F:DNA binding
				C:GO:0005634	C:nucleus
				F:GO:0003700	F:transcription factor activity, sequence-specific DNA binding
				P:GO:0006351	P:transcription, DNA-templated
				P:GO:0006355	P:regulation of transcription, DNA-templated
HanXRQChr17g0549231	ethylene-responsive transcription factor ERF039-like	4.7E-50	64.5%	F:GO:0003677	F:DNA binding
				C:GO:0005634	C:nucleus
				F:GO:0003700	F:transcription factor activity, sequence-specific DNA binding
				P:GO:0006351	P:transcription, DNA-templated
				P:GO:0006355	P:regulation of transcription, DNA-templated
HanXRQChr15g0490831	ethylene-responsive transcription factor ERF011-like	2.6E-61	75.3%	C:GO:0005634	C:nucleus
				F:GO:0003677	F:DNA binding
				F:GO:0003700	F:transcription factor activity, sequence-specific DNA binding
				P:GO:0006351	P:transcription, DNA-templated
				P:GO:0006355	P:regulation of transcription, DNA-templated
HanXRQChr15g0491961	ethylene-responsive transcription factor RAP2-4-like	1.8E-141	63.9%	F:GO:0003677	F:DNA binding
				C:GO:0005634	C:nucleus
				F:GO:0003700	F:transcription factor activity, sequence-specific DNA binding
				P:GO:0006351	P:transcription, DNA-templated
				C:GO:0016020	C:membrane
				C:GO:0016021	C:integral component of membrane
				P:GO:0006355	P:regulation of transcription, DNA-templated
HanXRQChr16g0500251	ethylene-responsive transcription factor RAP2-4-like	9.8E-30	80.2%	F:GO:0003677	F:DNA binding
				C:GO:0005634	C:nucleus
				F:GO:0003700	F:transcription factor activity, sequence-specific DNA binding
				P:GO:0006351	P:transcription, DNA-templated
				P:GO:0006355	P:regulation of transcription, DNA-templated
HanXRQChr15g0485281	ethylene-responsive transcription factor ERF012-like	1.2E-37	69.6%	F:GO:0003677	F:DNA binding
				C:GO:0005634	C:nucleus
				F:GO:0003700	F:transcription factor activity, sequence-specific DNA binding
				P:GO:0006351	P:transcription, DNA-templated
				P:GO:0006355	P:regulation of transcription, DNA-templated
HanXRQChr16g0503931	ethylene-responsive transcription factor ERF109-like	1.1E-33	53.5%	F:GO:0003677	F:DNA binding
				C:GO:0005634	C:nucleus
				F:GO:0003700	F:transcription factor activity, sequence-specific DNA binding
				P:GO:0002679	P:respiratory burst involved in defense response
				P:GO:0006351	P:transcription, DNA-templated
				P:GO:0009693	P:ethylene biosynthetic process
				P:GO:0006355	P:regulation of transcription, DNA-templated
				P:GO:0035556	P:intracellular signal transduction
HanXRQChr16g0528941	AP2 ERF and B3 domain-containing transcription factor RAV1-like	3.1E-153	72.25%	F:GO:0003677	F:DNA binding
				C:GO:0005634	C:nucleus
				F:GO:0003700	F:transcription factor activity, sequence-specific DNA binding
				P:GO:0006351	P:transcription, DNA-templated
				P:GO:0006355	P:regulation of transcription, DNA-templated
HanXRQChr17g0533791	ethylene-responsive transcription factor ERF026-like	3.0E-50	66.15%	F:GO:0003677	F:DNA binding
				C:GO:0005634	C:nucleus
				F:GO:0003700	F:transcription factor activity, sequence-specific DNA binding
				P:GO:0006351	P:transcription, DNA-templated
				P:GO:0006355	P:regulation of transcription, DNA-templated
HanXRQChr17g0568051	AP2 ERF and B3 domain-containing transcription factor RAV1-like	1.4E-145	69.1%	F:GO:0003677	F:DNA binding
				C:GO:0005634	C:nucleus
				F:GO:0003700	F:transcription factor activity, sequence-specific DNA binding
				P:GO:0006351	P:transcription, DNA-templated
				P:GO:0006355	P:regulation of transcription, DNA-templated
HanXRQChr14g0460891	ethylene-responsive transcription factor RAP2-7 isoform X1	4.6E-115	61.5%	F:GO:0003677	F:DNA binding
				C:GO:0005634	C:nucleus
				F:GO:0003700	F:transcription factor activity, sequence-specific DNA binding
				P:GO:0006351	P:transcription, DNA-templated
				P:GO:0007275	P:multicellular organismal development
				F:GO:0016491	F:oxidoreductase activity
				F:GO:0032440	F:2-alkenal reductase [NAD(P)] activity
				P:GO:0006355	P:regulation of transcription, DNA-templated
				P:GO:0055114	P:oxidation-reduction process
HanXRQChr08g0221611	ethylene-responsive transcription factor ERF026-like	4.5E-46	62.5%	F:GO:0003677	F:DNA binding
				C:GO:0005634	C:nucleus
				F:GO:0003700	F:transcription factor activity, sequence-specific DNA binding
				P:GO:0006351	P:transcription, DNA-templated
				P:GO:0006355	P:regulation of transcription, DNA-templated
HanXRQChr07g0190151	ethylene-responsive transcription factor ERF086	2.3E-80	58.6%		P:flower development
HanXRQChr10g0302631	ethylene-responsive transcription factor 4	4.2E-37	66.8%	P:GO:0071310	P:cellular response to organic substance
				P:GO:0007165	P:signal transduction
				P:GO:0009725	P:response to hormone
				P:GO:1901701	P:cellular response to oxygen-containing compound
				P:GO:0006950	P:response to stress
				P:GO:0071229	P:cellular response to acid chemical
HanXRQChr10g0319761	ethylene-responsive transcription factor ERF017	5.4E-52	59.85%	F:GO:0003677	F:DNA binding
				C:GO:0005634	C:nucleus
				F:GO:0003700	F:transcription factor activity, sequence-specific DNA binding
				P:GO:0006351	P:transcription, DNA-templated
				P:GO:0006355	P:regulation of transcription, DNA-templated
HanXRQChr10g0310171	AP2-like ethylene-responsive transcription factor BBM	0.0E0	57.85%	F:GO:0003677	F:DNA binding
				C:GO:0005634	C:nucleus
				F:GO:0003700	F:transcription factor activity, sequence-specific DNA binding
				P:GO:0006351	P:transcription, DNA-templated
				P:GO:0007275	P:multicellular organismal development
				F:GO:0016491	F:oxidoreductase activity
				F:GO:0032440	F:2-alkenal reductase [NAD(P)] activity
				P:GO:0006355	P:regulation of transcription, DNA-templated
				P:GO:0055114	P:oxidation-reduction process
HanXRQChr10g0310581	ethylene-responsive transcription factor ERF010-like	1.6E-69	0.77	C:GO:0005634	C:nucleus
				F:GO:0003677	F:DNA binding
				F:GO:0003700	F:transcription factor activity, sequence-specific DNA binding
				P:GO:0006351	P:transcription, DNA-templated
				P:GO:0006355	P:regulation of transcription, DNA-templated
HanXRQChr10g0313571	dehydration-responsive element-binding 3-like	3.1E-49	63.45%	F:GO:0003677	F:DNA binding
				C:GO:0005634	C:nucleus
				F:GO:0003700	F:transcription factor activity, sequence-specific DNA binding
				P:GO:0006351	P:transcription, DNA-templated
				P:GO:0006355	P:regulation of transcription, DNA-templated
HanXRQChr07g0188431	C-repeat dehydration-responsive element-binding factor 4	2.4E-70	78.7%	C:GO:0005634	C:nucleus
				F:GO:0003677	F:DNA binding
				F:GO:0003700	F:transcription factor activity, sequence-specific DNA binding
				P:GO:0006351	P:transcription, DNA-templated
				P:GO:0006355	P:regulation of transcription, DNA-templated
HanXRQChr06g0168641	ethylene-responsive transcription factor ERF017-like	6.4E-48	60.5%	F:GO:0003677	F:DNA binding
				C:GO:0005634	C:nucleus
				F:GO:0003700	F:transcription factor activity, sequence-specific DNA binding
				P:GO:0006351	P:transcription, DNA-templated
				P:GO:0006355	P:regulation of transcription, DNA-templated
HanXRQChr11g0327691	ethylene-responsive transcription factor RAP2-4-like	2.5E-89	58.6%	F:GO:0003677	F:DNA binding
				C:GO:0005634	C:nucleus
				F:GO:0003700	F:transcription factor activity, sequence-specific DNA binding
				P:GO:0006351	P:transcription, DNA-templated
				C:GO:0016020	C:membrane
				C:GO:0016021	C:integral component of membrane
				P:GO:0006355	P:regulation of transcription, DNA-templated
HanXRQChr09g0265501	AP2-like ethylene-responsive transcription factor At1g16060	4.7E-149	71.65%	F:GO:0003677	F:DNA binding
				C:GO:0005634	C:nucleus
				F:GO:0003700	F:transcription factor activity, sequence-specific DNA binding
				P:GO:0007275	P:multicellular organismal development
				P:GO:0006351	P:transcription, DNA-templated
				P:GO:0006355	P:regulation of transcription, DNA-templated
HanXRQChr05g0149451	dehydration-responsive element-binding 2D-like	1.4E-31	79.35%	F:GO:0003677	F:DNA binding
				C:GO:0005634	C:nucleus
				F:GO:0003700	F:transcription factor activity, sequence-specific DNA binding
				P:GO:0006351	P:transcription, DNA-templated
				P:GO:0006355	P:regulation of transcription, DNA-templated
				P:GO:0010200	P:response to chitin
HanXRQChr02g0044391	ethylene-responsive transcription factor RAP2-4-like	1.6E-94	58.7%	F:GO:0003677	F:DNA binding
				C:GO:0005634	C:nucleus
				F:GO:0003700	F:transcription factor activity, sequence-specific DNA binding
				P:GO:0006351	P:transcription, DNA-templated
				P:GO:0006355	P:regulation of transcription, DNA-templated
HanXRQChr02g0044641	ethylene-responsive transcription factor ABR1-like	1.8E-57	53.75%	F:GO:0003677	F:DNA binding
				C:GO:0005634	C:nucleus
				F:GO:0003700	F:transcription factor activity, sequence-specific DNA binding
				P:GO:0006351	P:transcription, DNA-templated
				P:GO:0006355	P:regulation of transcription, DNA-templated
HanXRQChr03g0071951	ethylene-responsive transcription factor ERF109-like	6.9E-62	55.6%	F:GO:0003677	F:DNA binding
				C:GO:0005634	C:nucleus
				F:GO:0003700	F:transcription factor activity, sequence-specific DNA binding
				P:GO:0002679	P:respiratory burst involved in defense response
				P:GO:0006351	P:transcription, DNA-templated
				P:GO:0009693	P:ethylene biosynthetic process
				P:GO:0006355	P:regulation of transcription, DNA-templated
				P:GO:0035556	P:intracellular signal transduction
HanXRQChr03g0088851	ethylene-responsive transcription factor ERF039-like	1.9E-45	61.85%	F:GO:0003677	F:DNA binding
				C:GO:0005634	C:nucleus
				F:GO:0003700	F:transcription factor activity, sequence-specific DNA binding
				P:GO:0006351	P:transcription, DNA-templated
				P:GO:0006355	P:regulation of transcription, DNA-templated
HanXRQChr04g0095991	ethylene-responsive transcription factor TINY-like	4.5E-53	68.4%	F:GO:0003677	F:DNA binding
				C:GO:0005634	C:nucleus
				F:GO:0003700	F:transcription factor activity, sequence-specific DNA binding
				P:GO:0006351	P:transcription, DNA-templated
				P:GO:0006355	P:regulation of transcription, DNA-templated
HanXRQChr01g0006051	ethylene-responsive transcription factor 1B-like	4.0E-44	74.7%	F:GO:0003677	F:DNA binding
				C:GO:0005634	C:nucleus
				F:GO:0003700	F:transcription factor activity, sequence-specific DNA binding
				P:GO:0006351	P:transcription, DNA-templated
				P:GO:0006355	P:regulation of transcription, DNA-templated
HanXRQChr02g0049351	Ethylene-responsive transcription factor WRI1	4.9E-72	73.85%	F:GO:0003677	F:DNA binding
				C:GO:0005634	C:nucleus
				F:GO:0003700	F:transcription factor activity, sequence-specific DNA binding
				P:GO:0006351	P:transcription, DNA-templated
				P:GO:0007275	P:multicellular organismal development
				P:GO:0006355	P:regulation of transcription, DNA-templated
HanXRQChr02g0058911	ethylene-responsive transcription factor ERF062-like	5.3E-69	62.6%	F:GO:0003677	F:DNA binding
				C:GO:0005634	C:nucleus
				F:GO:0003700	F:transcription factor activity, sequence-specific DNA binding
				P:GO:0006351	P:transcription, DNA-templated
				P:GO:0006355	P:regulation of transcription, DNA-templated
HanXRQChr02g0037921	C-repeat dehydration-responsive element-binding factor 4	1.1E-67	77.2%	C:GO:0005634	C:nucleus
				F:GO:0003677	F:DNA binding
				F:GO:0003700	F:transcription factor activity, sequence-specific DNA binding
				P:GO:0006351	P:transcription, DNA-templated
				P:GO:0006355	P:regulation of transcription, DNA-templated
HanXRQChr02g0039341	C-repeat dehydration-responsive element-binding factor 4	7.2E-85	76.85%	C:GO:0005634	C:nucleus
				F:GO:0003677	F:DNA binding
				F:GO:0003700	F:transcription factor activity, sequence-specific DNA binding
				P:GO:0006351	P:transcription, DNA-templated
				P:GO:0006355	P:regulation of transcription, DNA-templated
HanXRQChr04g0112561	ethylene-responsive transcription factor 1B-like	3.2E-60	74.35%	C:GO:0005634	C:nucleus
				F:GO:0003677	F:DNA binding
				F:GO:0003700	F:transcription factor activity, sequence-specific DNA binding
				P:GO:0006351	P:transcription, DNA-templated
				P:GO:0006355	P:regulation of transcription, DNA-templated
				P:GO:0009867	P:jasmonic acid mediated signaling pathway
HanXRQChr04g0125871	ethylene-responsive transcription factor ERF016-like	5.3E-48	75.6%	C:GO:0005634	C:nucleus
				F:GO:0003677	F:DNA binding
				F:GO:0003700	F:transcription factor activity, sequence-specific DNA binding
				P:GO:0006351	P:transcription, DNA-templated
				P:GO:0006355	P:regulation of transcription, DNA-templated
HanXRQChr04g0123821	ethylene-responsive transcription factor 12	4.9E-51	62.85%	F:GO:0003677	F:DNA binding
				C:GO:0005634	C:nucleus
				F:GO:0003700	F:transcription factor activity, sequence-specific DNA binding
				P:GO:0006351	P:transcription, DNA-templated
				P:GO:0006355	P:regulation of transcription, DNA-templated
HanXRQChr04g0123861	ethylene-responsive transcription factor 4-like	6.5E-46	53.5%	F:GO:0003677	F:DNA binding
				C:GO:0005634	C:nucleus
				F:GO:0003700	F:transcription factor activity, sequence-specific DNA binding
				P:GO:0006351	P:transcription, DNA-templated
				P:GO:0006355	P:regulation of transcription, DNA-templated
HanXRQChr04g0125821	ethylene-responsive transcription factor ERF017-like	1.5E-51	61.85%	F:GO:0003677	F:DNA binding
				C:GO:0005634	C:nucleus
				F:GO:0003700	F:transcription factor activity, sequence-specific DNA binding
				P:GO:0006351	P:transcription, DNA-templated
				P:GO:0006355	P:regulation of transcription, DNA-templated
				P:GO:0010200	P:response to chitin
HanXRQChr13g0417631	ethylene-responsive transcription factor 1A	1.8E-87	68.75%	F:GO:0003677	F:DNA binding
				C:GO:0005634	C:nucleus
				F:GO:0003700	F:transcription factor activity, sequence-specific DNA binding
				P:GO:0006351	P:transcription, DNA-templated
				P:GO:0006355	P:regulation of transcription, DNA-templated
HanXRQChr14g0446701	ethylene-responsive transcription factor WRI1	0.0E0	70.45%	C:GO:0005634	C:nucleus
				F:GO:0003677	F:DNA binding
				F:GO:0003700	F:transcription factor activity, sequence-specific DNA binding
				P:GO:0006351	P:transcription, DNA-templated
				P:GO:0007275	P:multicellular organismal development
				P:GO:0006355	P:regulation of transcription, DNA-templated
HanXRQChr13g0422151	ethylene-responsive transcription factor 1B-like	2.3E-70	70.35%	C:GO:0005634	C:nucleus
				F:GO:0003677	F:DNA binding
				F:GO:0003700	F:transcription factor activity, sequence-specific DNA binding
				P:GO:0006355	P:regulation of transcription, DNA-templated
				P:GO:0009873	P:ethylene-activated signaling pathway
				P:GO:0006952	P:defense response
				P:GO:0009867	P:jasmonic acid mediated signaling pathway
HanXRQChr17g0552041	ethylene-responsive transcription factor ERF118-like	1.9E-24	55.75%	F:GO:0003677	F:DNA binding
				C:GO:0005634	C:nucleus
				F:GO:0003700	F:transcription factor activity, sequence-specific DNA binding
				P:GO:0006351	P:transcription, DNA-templated
				P:GO:0006355	P:regulation of transcription, DNA-templated
HanXRQChr17g0554691	ethylene-responsive transcription factor ERF054-like	3.2E-99	0.55	F:GO:0003677	F:DNA binding
				C:GO:0005634	C:nucleus
				F:GO:0003700	F:transcription factor activity, sequence-specific DNA binding
				P:GO:0006351	P:transcription, DNA-templated
				P:GO:0006355	P:regulation of transcription, DNA-templated
HanXRQChr16g0499981	ethylene-responsive transcription factor ERF084	6.0E-49	57.45%	F:GO:0003677	F:DNA binding
				C:GO:0005634	C:nucleus
				F:GO:0003700	F:transcription factor activity, sequence-specific DNA binding
				P:GO:0006351	P:transcription, DNA-templated
				C:GO:0016020	C:membrane
				C:GO:0016021	C:integral component of membrane
				P:GO:0006355	P:regulation of transcription, DNA-templated
HanXRQChr16g0500101	ethylene-responsive transcription factor ERF003-like	2.9E-69	69.95%	F:GO:0003677	F:DNA binding
				C:GO:0005634	C:nucleus
				F:GO:0003700	F:transcription factor activity, sequence-specific DNA binding
				P:GO:0006351	P:transcription, DNA-templated
				P:GO:0006355	P:regulation of transcription, DNA-templated
HanXRQChr16g0514641	ethylene-responsive transcription factor 5-like	1.5E-36	57.05%	F:GO:0003677	F:DNA binding
				C:GO:0005634	C:nucleus
				F:GO:0003700	F:transcription factor activity, sequence-specific DNA binding
				P:GO:0006351	P:transcription, DNA-templated
				P:GO:0006355	P:regulation of transcription, DNA-templated
				P:GO:0009873	P:ethylene-activated signaling pathway
				P:GO:0006952	P:defense response
HanXRQChr16g0510591	dehydration-responsive element-binding 3-like	2.1E-50	68.65%	C:GO:0005634	C:nucleus
				F:GO:0003677	F:DNA binding
				F:GO:0003700	F:transcription factor activity, sequence-specific DNA binding
				P:GO:0006351	P:transcription, DNA-templated
				P:GO:0006355	P:regulation of transcription, DNA-templated
HanXRQChr16g0521911	ethylene-responsive transcription factor 13-like	2.9E-35	66.55%	P:GO:0001101	P:response to acid chemical
				P:GO:0007165	P:signal transduction
				P:GO:0009725	P:response to hormone
				P:GO:1901700	P:response to oxygen-containing compound
HanXRQChr16g0529281	ethylene-responsive transcription factor ERF118-like	1.8E-52	0.52	F:GO:0003677	F:DNA binding
				C:GO:0005634	C:nucleus
				F:GO:0003700	F:transcription factor activity, sequence-specific DNA binding
				P:GO:0006351	P:transcription, DNA-templated
				P:GO:0006355	P:regulation of transcription, DNA-templated
HanXRQChr17g0540441	ethylene-responsive transcription factor ERF113-like	1.1E-51	69.95%	P:GO:0044237	P:cellular metabolic process
				P:GO:0044699	P:single-organism process
HanXRQChr16g0503921	ethylene-responsive transcription factor ERF109-like	1.0E-28	52.55%	F:GO:0003677	F:DNA binding
				C:GO:0005634	C:nucleus
				F:GO:0003700	F:transcription factor activity, sequence-specific DNA binding
				P:GO:0006351	P:transcription, DNA-templated
				P:GO:0006355	P:regulation of transcription, DNA-templated
HanXRQChr15g0495971	dehydration-responsive element-binding 2A-like	4.9E-97	61.9%		F:DNA binding
HanXRQChr07g0206821	ethylene-responsive transcription factor ERF027	4.2E-34	69.3%	F:GO:0003677	F:DNA binding
				C:GO:0005634	C:nucleus
				F:GO:0003700	F:transcription factor activity, sequence-specific DNA binding
				P:GO:0006351	P:transcription, DNA-templated
				P:GO:0006355	P:regulation of transcription, DNA-templated
				C:GO:0009536	C:plastid
HanXRQChr07g0195621	ethylene-responsive transcription factor RAP2-7-like	3.0E-135	64.05%	F:GO:0003677	F:DNA binding
				C:GO:0005634	C:nucleus
				F:GO:0003700	F:transcription factor activity, sequence-specific DNA binding
				P:GO:0007275	P:multicellular organismal development
				P:GO:0006351	P:transcription, DNA-templated
				F:GO:0032440	F:2-alkenal reductase [NAD(P)] activity
				F:GO:0016491	F:oxidoreductase activity
				P:GO:0006355	P:regulation of transcription, DNA-templated
				P:GO:0055114	P:oxidation-reduction process
HanXRQChr08g0222931	ethylene-responsive transcription factor ERF024-like	6.7E-46	60.65%	F:GO:0003677	F:DNA binding
				C:GO:0005634	C:nucleus
				F:GO:0003700	F:transcription factor activity, sequence-specific DNA binding
				P:GO:0006351	P:transcription, DNA-templated
				P:GO:0006355	P:regulation of transcription, DNA-templated
HanXRQChr09g0254421	ethylene-responsive transcription factor 1B	2.1E-90	77.75%	C:GO:0005634	C:nucleus
				F:GO:0003677	F:DNA binding
				F:GO:0003700	F:transcription factor activity, sequence-specific DNA binding
				P:GO:0006351	P:transcription, DNA-templated
				P:GO:0006355	P:regulation of transcription, DNA-templated
HanXRQChr09g0259201	ethylene-responsive transcription factor ERF109-like	4.3E-29	53.4%	F:GO:0003677	F:DNA binding
				C:GO:0005634	C:nucleus
				F:GO:0003700	F:transcription factor activity, sequence-specific DNA binding
				P:GO:0002679	P:respiratory burst involved in defense response
				P:GO:0006351	P:transcription, DNA-templated
				P:GO:0009693	P:ethylene biosynthetic process
				P:GO:0006355	P:regulation of transcription, DNA-templated
				P:GO:0035556	P:intracellular signal transduction
HanXRQChr10g0287871	ethylene-responsive transcription factor 5-like	5.5E-20	69.6%	F:GO:0003677	F:DNA binding
				P:GO:0009409	P:response to cold
				C:GO:0005634	C:nucleus
				F:GO:0003700	F:transcription factor activity, sequence-specific DNA binding
				P:GO:0045893	P:positive regulation of transcription, DNA-templated
				P:GO:0006351	P:transcription, DNA-templated
				P:GO:0006355	P:regulation of transcription, DNA-templated
				P:GO:0009873	P:ethylene-activated signaling pathway
				P:GO:0010200	P:response to chitin
				P:GO:0006952	P:defense response
HanXRQChr10g0296261	ethylene-responsive transcription factor LEP-like	7.3E-51	59.6%	F:GO:0003677	F:DNA binding
				P:GO:0009739	P:response to gibberellin
				P:GO:0010030	P:positive regulation of seed germination
				C:GO:0005634	C:nucleus
				F:GO:0003700	F:transcription factor activity, sequence-specific DNA binding
				P:GO:0006351	P:transcription, DNA-templated
				P:GO:0006355	P:regulation of transcription, DNA-templated
HanXRQChr01g0028941	ethylene-responsive transcription factor ERF024-like	2.0E-62	69.9%	F:GO:0003677	F:DNA binding
				C:GO:0005634	C:nucleus
				F:GO:0003700	F:transcription factor activity, sequence-specific DNA binding
				P:GO:0006351	P:transcription, DNA-templated
				P:GO:0006355	P:regulation of transcription, DNA-templated
HanXRQChr02g0032371	dehydration-responsive element-binding 3-like	4.0E-55	67.35%	P:GO:0045893	P:positive regulation of transcription, DNA-templated
HanXRQChr02g0039841	ethylene-responsive transcription factor ERF118-like	4.5E-72	54.85%	F:GO:0003677	F:DNA binding
				C:GO:0005634	C:nucleus
				F:GO:0003700	F:transcription factor activity, sequence-specific DNA binding
				P:GO:0006351	P:transcription, DNA-templated
				P:GO:0006355	P:regulation of transcription, DNA-templated
HanXRQChr03g0083341	ethylene-responsive transcription factor ERF012-like	1.9E-38	70.1%	F:GO:0003677	F:DNA binding
				C:GO:0005634	C:nucleus
				F:GO:0003700	F:transcription factor activity, sequence-specific DNA binding
				P:GO:1900030	P:regulation of pectin biosynthetic process
				P:GO:0006351	P:transcription, DNA-templated
				P:GO:0045893	P:positive regulation of transcription, DNA-templated
				P:GO:0006355	P:regulation of transcription, DNA-templated
				P:GO:0009741	P:response to brassinosteroid
HanXRQChr03g0084171	ethylene-responsive transcription factor RAP2-3-like	1.1E-37	59.4%	F:GO:0003677	F:DNA binding
				C:GO:0005634	C:nucleus
				F:GO:0003700	F:transcription factor activity, sequence-specific DNA binding
				P:GO:0010286	P:heat acclimation
				P:GO:0008219	P:cell death
				P:GO:0006351	P:transcription, DNA-templated
				P:GO:0045893	P:positive regulation of transcription, DNA-templated
				P:GO:0006355	P:regulation of transcription, DNA-templated
				P:GO:0009873	P:ethylene-activated signaling pathway
HanXRQChr04g0112531	ethylene-responsive transcription factor ERF098-like	1.7E-45	70.95%	C:GO:0005634	C:nucleus
				F:GO:0003677	F:DNA binding
				F:GO:0003700	F:transcription factor activity, sequence-specific DNA binding
				P:GO:0006355	P:regulation of transcription, DNA-templated
				P:GO:0009873	P:ethylene-activated signaling pathway
				P:GO:0010200	P:response to chitin
HanXRQChr14g0455381	ethylene-responsive transcription factor 1B-like	5.3E-66	67.7%	F:GO:0003677	F:DNA binding
				C:GO:0005634	C:nucleus
				F:GO:0003700	F:transcription factor activity, sequence-specific DNA binding
				P:GO:0006351	P:transcription, DNA-templated
				P:GO:0006355	P:regulation of transcription, DNA-templated
HanXRQChr14g0455351	ethylene-responsive transcription factor 1B-like	3.4E-71	0.73	C:GO:0005634	C:nucleus
				F:GO:0003677	F:DNA binding
				F:GO:0003700	F:transcription factor activity, sequence-specific DNA binding
				P:GO:0006351	P:transcription, DNA-templated
				P:GO:0006355	P:regulation of transcription, DNA-templated
HanXRQChr14g0455361	ethylene-responsive transcription factor 1B-like	1.4E-75	71.3%	C:GO:0005634	C:nucleus
				F:GO:0003677	F:DNA binding
				F:GO:0003700	F:transcription factor activity, sequence-specific DNA binding
				P:GO:0006351	P:transcription, DNA-templated
				P:GO:0006355	P:regulation of transcription, DNA-templated
				P:GO:0009873	P:ethylene-activated signaling pathway
				P:GO:0006952	P:defense response
				P:GO:0009867	P:jasmonic acid mediated signaling pathway
HanXRQChr12g0376411	AP2-like ethylene-responsive transcription factor ANT isoform X1	0.0E0	62.95%	F:GO:0003677	F:DNA binding
				C:GO:0005634	C:nucleus
				F:GO:0003700	F:transcription factor activity, sequence-specific DNA binding
				P:GO:0007275	P:multicellular organismal development
				P:GO:0006351	P:transcription, DNA-templated
				P:GO:0006355	P:regulation of transcription, DNA-templated
HanXRQChr12g0372001	ERF61	1.2E-55	54.85%	F:GO:0003677	F:DNA binding
				C:GO:0005634	C:nucleus
				F:GO:0003700	F:transcription factor activity, sequence-specific DNA binding
				P:GO:0006351	P:transcription, DNA-templated
				P:GO:0006355	P:regulation of transcription, DNA-templated
HanXRQChr11g0353721	AP2 domain class transcription factor	1.3E-52	74.6%	F:GO:0003677	F:DNA binding
				C:GO:0005634	C:nucleus
				F:GO:0003700	F:transcription factor activity, sequence-specific DNA binding
				P:GO:0006351	P:transcription, DNA-templated
				P:GO:0006355	P:regulation of transcription, DNA-templated
HanXRQChr04g0125841	ethylene-responsive transcription factor ERF017-like	3.4E-51	59.8%	F:GO:0003677	F:DNA binding
				C:GO:0005634	C:nucleus
				F:GO:0003700	F:transcription factor activity, sequence-specific DNA binding
				P:GO:0006351	P:transcription, DNA-templated
				P:GO:0006355	P:regulation of transcription, DNA-templated
HanXRQChr05g0138461	Integrase-type DNA-binding superfamily ,	2.0E-56	63.7%	F:GO:0003677	F:DNA binding
				C:GO:0005634	C:nucleus
				F:GO:0003700	F:transcription factor activity, sequence-specific DNA binding
				P:GO:0006351	P:transcription, DNA-templated
				P:GO:0006355	P:regulation of transcription, DNA-templated
HanXRQChr06g0184691	ethylene-responsive transcription factor ERF105-like	2.1E-26	57.4%	F:GO:0003677	F:DNA binding
				C:GO:0005634	C:nucleus
				F:GO:0003700	F:transcription factor activity, sequence-specific DNA binding
				P:GO:0002679	P:respiratory burst involved in defense response
				P:GO:0006351	P:transcription, DNA-templated
				P:GO:0009611	P:response to wounding
				P:GO:0006355	P:regulation of transcription, DNA-templated
				P:GO:0035556	P:intracellular signal transduction
				P:GO:0009612	P:response to mechanical stimulus
HanXRQChr06g0179391	ethylene-responsive transcription factor ERF109-like	2.9E-20	63.5%	F:GO:0003677	F:DNA binding
				C:GO:0005634	C:nucleus
				F:GO:0003700	F:transcription factor activity, sequence-specific DNA binding
				P:GO:0002679	P:respiratory burst involved in defense response
				P:GO:0006351	P:transcription, DNA-templated
				P:GO:0009693	P:ethylene biosynthetic process
				P:GO:0006355	P:regulation of transcription, DNA-templated
				P:GO:0035556	P:intracellular signal transduction
HanXRQChr07g0191481	ethylene-responsive transcription factor ERF061-like	3.4E-52	53.55%	F:GO:0003677	F:DNA binding
				C:GO:0005634	C:nucleus
				F:GO:0003700	F:transcription factor activity, sequence-specific DNA binding
				P:GO:0006351	P:transcription, DNA-templated
				P:GO:0006355	P:regulation of transcription, DNA-templated
				P:GO:0015824	P:proline transport
HanXRQChr05g0144991	ethylene-responsive transcription factor 1B-like	2.2E-68	68.8%	C:GO:0005634	C:nucleus
				F:GO:0003677	F:DNA binding
				F:GO:0003700	F:transcription factor activity, sequence-specific DNA binding
				P:GO:0006355	P:regulation of transcription, DNA-templated
				P:GO:0009873	P:ethylene-activated signaling pathway
				P:GO:0006952	P:defense response
				P:GO:0009867	P:jasmonic acid mediated signaling pathway
HanXRQChr02g0047911	ethylene-responsive transcription factor ERF061	1.6E-63	58.95%	F:GO:0003677	F:DNA binding
				C:GO:0005634	C:nucleus
				F:GO:0003700	F:transcription factor activity, sequence-specific DNA binding
				P:GO:0006351	P:transcription, DNA-templated
				P:GO:0006355	P:regulation of transcription, DNA-templated
				P:GO:0015824	P:proline transport
HanXRQChr02g0045071	dehydration-responsive element-binding 2D-like	6.9E-50	77.65%	F:GO:0003677	F:DNA binding
				C:GO:0005634	C:nucleus
				F:GO:0003700	F:transcription factor activity, sequence-specific DNA binding
				P:GO:0006351	P:transcription, DNA-templated
				P:GO:0006355	P:regulation of transcription, DNA-templated
				P:GO:0010200	P:response to chitin
HanXRQChr03g0061271	dehydration-responsive element-binding 3-like	2.7E-61	67.35%	F:GO:0003677	F:DNA binding
				C:GO:0005634	C:nucleus
				F:GO:0003700	F:transcription factor activity, sequence-specific DNA binding
				P:GO:0006351	P:transcription, DNA-templated
				P:GO:0045893	P:positive regulation of transcription, DNA-templated
				P:GO:0006355	P:regulation of transcription, DNA-templated
				F:GO:0043565	F:sequence-specific DNA binding
HanXRQChr02g0039351	C-repeat dehydration-responsive element-binding factor 4	3.5E-89	76.05%	C:GO:0005634	C:nucleus
				F:GO:0003677	F:DNA binding
				F:GO:0003700	F:transcription factor activity, sequence-specific DNA binding
				P:GO:0006351	P:transcription, DNA-templated
				P:GO:0006355	P:regulation of transcription, DNA-templated
HanXRQChr02g0039361	C-repeat dehydration-responsive element-binding factor 4	3.5E-89	76.05%	C:GO:0005634	C:nucleus
				F:GO:0003677	F:DNA binding
				F:GO:0003700	F:transcription factor activity, sequence-specific DNA binding
				P:GO:0006351	P:transcription, DNA-templated
				P:GO:0006355	P:regulation of transcription, DNA-templated
HanXRQChr02g0037951	C-repeat dehydration-responsive element-binding factor 4	5.5E-87	76.3%	C:GO:0005634	C:nucleus
				F:GO:0003677	F:DNA binding
				F:GO:0003700	F:transcription factor activity, sequence-specific DNA binding
				P:GO:0006351	P:transcription, DNA-templated
				P:GO:0006355	P:regulation of transcription, DNA-templated
HanXRQChr02g0037981	C-repeat dehydration-responsive element-binding factor 4	1.9E-63	78.75%	C:GO:0005634	C:nucleus
				F:GO:0003677	F:DNA binding
				F:GO:0003700	F:transcription factor activity, sequence-specific DNA binding
				P:GO:0006351	P:transcription, DNA-templated
				P:GO:0006355	P:regulation of transcription, DNA-templated
HanXRQChr02g0053171	ethylene-responsive transcription factor ERF027	8.8E-54	64.75%	F:GO:0003677	F:DNA binding
				C:GO:0005634	C:nucleus
				F:GO:0003700	F:transcription factor activity, sequence-specific DNA binding
				P:GO:0006351	P:transcription, DNA-templated
				P:GO:0006355	P:regulation of transcription, DNA-templated
HanXRQChr02g0053181	ethylene-responsive transcription factor ERF026-like	9.2E-31	75.9%	F:GO:0003677	F:DNA binding
				C:GO:0005634	C:nucleus
				F:GO:0003700	F:transcription factor activity, sequence-specific DNA binding
				P:GO:0006351	P:transcription, DNA-templated
				P:GO:0006355	P:regulation of transcription, DNA-templated
HanXRQChr06g0167941	ethylene-responsive transcription factor 13-like	9.3E-30	0.69	F:GO:0003677	F:DNA binding
				C:GO:0005634	C:nucleus
				F:GO:0003700	F:transcription factor activity, sequence-specific DNA binding
				P:GO:0006351	P:transcription, DNA-templated
				P:GO:0006355	P:regulation of transcription, DNA-templated
HanXRQChr06g0165401	ethylene-responsive transcription factor ERF026-like	1.6E-57	69.2%	F:GO:0003677	F:DNA binding
				C:GO:0005634	C:nucleus
				F:GO:0003700	F:transcription factor activity, sequence-specific DNA binding
				P:GO:0006351	P:transcription, DNA-templated
				P:GO:0006355	P:regulation of transcription, DNA-templated
HanXRQChr04g0112611	ethylene-responsive transcription factor 1B-like	2.7E-59	70.4%	P:GO:0050794	P:regulation of cellular process
				P:GO:0009987	P:cellular process
HanXRQChr04g0112551	ethylene-responsive transcription factor ERF098-like	2.6E-39	66.5%	C:GO:0005634	C:nucleus
				F:GO:0003677	F:DNA binding
				F:GO:0003700	F:transcription factor activity, sequence-specific DNA binding
				P:GO:0006355	P:regulation of transcription, DNA-templated
				P:GO:0009873	P:ethylene-activated signaling pathway
				P:GO:0010200	P:response to chitin
HanXRQChr04g0114871	ethylene-responsive transcription factor ERF062-like	4.2E-73	63.5%	F:GO:0003677	F:DNA binding
				C:GO:0005634	C:nucleus
				F:GO:0003700	F:transcription factor activity, sequence-specific DNA binding
				P:GO:0006351	P:transcription, DNA-templated
				P:GO:0006355	P:regulation of transcription, DNA-templated
HanXRQChr03g0088891	ethylene-responsive transcription factor ERF039	1.0E-43	64.75%	F:GO:0003677	F:DNA binding
				C:GO:0005634	C:nucleus
				F:GO:0003700	F:transcription factor activity, sequence-specific DNA binding
				P:GO:0006351	P:transcription, DNA-templated
				P:GO:0006355	P:regulation of transcription, DNA-templated
HanXRQChr03g0089891	ethylene-responsive transcription factor 2-like	3.4E-84	65.95%	F:GO:0003677	F:DNA binding
				C:GO:0005634	C:nucleus
				F:GO:0003700	F:transcription factor activity, sequence-specific DNA binding
				P:GO:0006351	P:transcription, DNA-templated
				P:GO:0006355	P:regulation of transcription, DNA-templated
HanXRQChr04g0114741	ethylene response factor 2	7.4E-78	62.1%	P:GO:0050794	P:regulation of cellular process
				P:GO:0044699	P:single-organism process
				P:GO:0009987	P:cellular process
HanXRQChr06g0164441	ethylene-responsive transcription factor ERF039-like	1.6E-50	63.05%	F:GO:0003677	F:DNA binding
				C:GO:0005634	C:nucleus
				F:GO:0003700	F:transcription factor activity, sequence-specific DNA binding
				P:GO:0006351	P:transcription, DNA-templated
				P:GO:0006355	P:regulation of transcription, DNA-templated
HanXRQChr05g0162171	ethylene-responsive transcription factor RAP2-4-like	1.5E-103	59.3%	F:GO:0003677	F:DNA binding
				C:GO:0005634	C:nucleus
				F:GO:0003700	F:transcription factor activity, sequence-specific DNA binding
				P:GO:0006351	P:transcription, DNA-templated
				P:GO:0006355	P:regulation of transcription, DNA-templated
HanXRQChr02g0048721	ethylene-responsive transcription factor ERF026-like	7.3E-52	67.1%	F:GO:0003677	F:DNA binding
				C:GO:0005634	C:nucleus
				F:GO:0003700	F:transcription factor activity, sequence-specific DNA binding
				P:GO:0006351	P:transcription, DNA-templated
				P:GO:0006355	P:regulation of transcription, DNA-templated
HanXRQChr11g0352001	ethylene-responsive transcription factor 4	2.4E-38	63.45%	F:GO:0003677	F:DNA binding
				F:GO:0003700	F:transcription factor activity, sequence-specific DNA binding
				C:GO:0016604	C:nuclear body
				F:GO:0005515	F:protein binding
				P:GO:0009737	P:response to abscisic acid
				P:GO:0045892	P:negative regulation of transcription, DNA-templated
				P:GO:0009864	P:induced systemic resistance, jasmonic acid mediated signaling pathway
				P:GO:0010105	P:negative regulation of ethylene-activated signaling pathway
				P:GO:0010200	P:response to chitin
				P:GO:0009723	P:response to ethylene
HanXRQChr13g0392851	ethylene-responsive transcription factor CRF4-like	1.1E-57	62.4%	F:GO:0003677	F:DNA binding
				C:GO:0005634	C:nucleus
				F:GO:0003700	F:transcription factor activity, sequence-specific DNA binding
				P:GO:0006351	P:transcription, DNA-templated
				C:GO:0016020	C:membrane
				C:GO:0016021	C:integral component of membrane
				P:GO:0006355	P:regulation of transcription, DNA-templated
HanXRQChr13g0403691	ethylene-responsive transcription factor ERF003-like	3.4E-81	70.3%	F:GO:0003677	F:DNA binding
				C:GO:0005634	C:nucleus
				F:GO:0003700	F:transcription factor activity, sequence-specific DNA binding
				P:GO:0006351	P:transcription, DNA-templated
				P:GO:0006355	P:regulation of transcription, DNA-templated
HanXRQChr07g0199201	Ethylene-responsive transcription factor RAP2-3	4.2E-62	58.95%	F:GO:0003677	F:DNA binding
				C:GO:0005634	C:nucleus
				F:GO:0003700	F:transcription factor activity, sequence-specific DNA binding
				P:GO:0010286	P:heat acclimation
				P:GO:0008219	P:cell death
				P:GO:0006351	P:transcription, DNA-templated
				P:GO:0045893	P:positive regulation of transcription, DNA-templated
				P:GO:0006355	P:regulation of transcription, DNA-templated
				P:GO:0009873	P:ethylene-activated signaling pathway
HanXRQChr08g0208191	ERF61	6.4E-56	55.15%	F:GO:0003677	F:DNA binding
				C:GO:0005634	C:nucleus
				F:GO:0003700	F:transcription factor activity, sequence-specific DNA binding
				P:GO:0006351	P:transcription, DNA-templated
				P:GO:0009880	P:embryonic pattern specification
				P:GO:0006355	P:regulation of transcription, DNA-templated
				P:GO:0051726	P:regulation of cell cycle
				P:GO:0048825	P:cotyledon development
HanXRQChr10g0316051	ethylene-responsive transcription factor ERF113-like	7.3E-44	70.95%	P:GO:0046482	P:para-aminobenzoic acid metabolic process
				F:GO:0003677	F:DNA binding
				C:GO:0005634	C:nucleus
				F:GO:0003700	F:transcription factor activity, sequence-specific DNA binding
				P:GO:0010583	P:response to cyclopentenone
				P:GO:0009407	P:toxin catabolic process
				P:GO:0009651	P:response to salt stress
				P:GO:0006351	P:transcription, DNA-templated
				P:GO:0045893	P:positive regulation of transcription, DNA-templated
				P:GO:0010260	P:organ senescence
				P:GO:0006355	P:regulation of transcription, DNA-templated
HanXRQChr11g0320271	ethylene-responsive transcription factor ABR1-like isoform X2	3.7E-38	58.55%	F:GO:0003677	F:DNA binding
				C:GO:0005634	C:nucleus
				F:GO:0003700	F:transcription factor activity, sequence-specific DNA binding
				P:GO:0006351	P:transcription, DNA-templated
				P:GO:0006355	P:regulation of transcription, DNA-templated
HanXRQChr11g0326451	ethylene-responsive transcription factor ERF020	1.0E-46	75.1%	C:GO:0005634	C:nucleus
				F:GO:0003677	F:DNA binding
				F:GO:0003700	F:transcription factor activity, sequence-specific DNA binding
				P:GO:0006351	P:transcription, DNA-templated
				P:GO:0006355	P:regulation of transcription, DNA-templated
HanXRQChr13g0423271	ethylene response factor 2	1.4E-51	64.3%	F:GO:0003677	F:DNA binding
				C:GO:0005634	C:nucleus
				F:GO:0003700	F:transcription factor activity, sequence-specific DNA binding
				P:GO:0006351	P:transcription, DNA-templated
				P:GO:0006355	P:regulation of transcription, DNA-templated
HanXRQChr07g0206811	LINE-1 reverse transcriptase like, partial	0.0E0	52.3%	F:GO:0003824	F:catalytic activity
				P:GO:0008152	P:metabolic process
				P:GO:0009987	P:cellular process
HanXRQChr07g0205561	ethylene-responsive transcription factor 5-like	4.5E-79	55.65%	F:GO:0003677	F:DNA binding
				C:GO:0005634	C:nucleus
				F:GO:0003700	F:transcription factor activity, sequence-specific DNA binding
				P:GO:0006351	P:transcription, DNA-templated
				P:GO:0006355	P:regulation of transcription, DNA-templated
				P:GO:0009873	P:ethylene-activated signaling pathway
				P:GO:0006952	P:defense response
HanXRQChr10g0302991	ethylene-responsive transcription factor WIN1-like	2.2E-82	76.3%	C:GO:0005634	C:nucleus
				F:GO:0003677	F:DNA binding
				F:GO:0003700	F:transcription factor activity, sequence-specific DNA binding
				P:GO:0006351	P:transcription, DNA-templated
				P:GO:0006355	P:regulation of transcription, DNA-templated
HanXRQChr11g0344561	ethylene-responsive transcription factor 5-like	6.9E-45	62.4%	F:GO:0003677	F:DNA binding
				C:GO:0005634	C:nucleus
				F:GO:0003700	F:transcription factor activity, sequence-specific DNA binding
				P:GO:0006351	P:transcription, DNA-templated
				P:GO:0006355	P:regulation of transcription, DNA-templated
				P:GO:0009873	P:ethylene-activated signaling pathway
				P:GO:0006952	P:defense response
HanXRQChr13g0423261	ethylene response factor 2	4.9E-52	63.7%	F:GO:0003677	F:DNA binding
				C:GO:0005634	C:nucleus
				F:GO:0003700	F:transcription factor activity, sequence-specific DNA binding
				P:GO:0006351	P:transcription, DNA-templated
				P:GO:0006355	P:regulation of transcription, DNA-templated
HanXRQChr01g0012731	pathogenesis-related genes transcriptional activator PTI6-like	6.8E-61	0.57	P:GO:0010104	P:regulation of ethylene-activated signaling pathway
				P:GO:0009723	P:response to ethylene
				P:GO:0009733	P:response to auxin
HanXRQChr01g0029731	dehydration-responsive element-binding 3-like	2.9E-64	66.3%	F:GO:0003677	F:DNA binding
				C:GO:0005634	C:nucleus
				F:GO:0003700	F:transcription factor activity, sequence-specific DNA binding
				P:GO:0006351	P:transcription, DNA-templated
				P:GO:0006355	P:regulation of transcription, DNA-templated
HanXRQChr01g0002591	AP2 transcription factor 2c	6.4E-121	59.2%	P:GO:0007275	P:multicellular organismal development
				P:GO:0048856	P:anatomical structure development
HanXRQChr11g0328411	ethylene-responsive transcription factor ERF054-like	2.2E-34	64.4%	F:GO:0003677	F:DNA binding
				C:GO:0005634	C:nucleus
				F:GO:0003700	F:transcription factor activity, sequence-specific DNA binding
				C:GO:0005737	C:cytoplasm
				P:GO:0006351	P:transcription, DNA-templated
				P:GO:0006355	P:regulation of transcription, DNA-templated
HanXRQChr09g0251211	ethylene-responsive transcription factor ERF021-like	5.1E-60	68.75%	F:GO:0003677	F:DNA binding
				C:GO:0005634	C:nucleus
				F:GO:0003700	F:transcription factor activity, sequence-specific DNA binding
				P:GO:0006351	P:transcription, DNA-templated
				P:GO:0006355	P:regulation of transcription, DNA-templated
HanXRQChr09g0259171	ethylene-responsive transcription factor ERF109-like	6.6E-18	56.95%	F:GO:0003677	F:DNA binding
				C:GO:0005634	C:nucleus
				F:GO:0003700	F:transcription factor activity, sequence-specific DNA binding
				P:GO:0002679	P:respiratory burst involved in defense response
				P:GO:0006351	P:transcription, DNA-templated
				P:GO:0009693	P:ethylene biosynthetic process
				P:GO:0006355	P:regulation of transcription, DNA-templated
				P:GO:0035556	P:intracellular signal transduction
HanXRQChr09g0259221	ethylene-responsive transcription factor ERF109-like	6.0E-28	52.2%	F:GO:0003677	F:DNA binding
				C:GO:0005634	C:nucleus
				F:GO:0003700	F:transcription factor activity, sequence-specific DNA binding
				P:GO:0006351	P:transcription, DNA-templated
				P:GO:0006355	P:regulation of transcription, DNA-templated
HanXRQChr09g0259881	integrase-type DNA-binding superfamily , partial	1.2E-88	0.71	F:GO:0003677	F:DNA binding
				C:GO:0005634	C:nucleus
				F:GO:0003700	F:transcription factor activity, sequence-specific DNA binding
				P:GO:0010093	P:specification of floral organ identity
				P:GO:0006351	P:transcription, DNA-templated
				P:GO:0007275	P:multicellular organismal development
				P:GO:0010073	P:meristem maintenance
				P:GO:0006355	P:regulation of transcription, DNA-templated
				P:GO:0048316	P:seed development
				P:GO:0048481	P:plant ovule development
				P:GO:0009888	P:tissue development
HanXRQChr09g0259861	ethylene-responsive transcription factor ERF011-like	5.4E-73	75.5%	C:GO:0005634	C:nucleus
				F:GO:0003677	F:DNA binding
				F:GO:0003700	F:transcription factor activity, sequence-specific DNA binding
				P:GO:0006351	P:transcription, DNA-templated
				P:GO:0006355	P:regulation of transcription, DNA-templated
HanXRQChr09g0274561	ethylene-responsive transcription factor ERF003-like	1.6E-70	71.3%	F:GO:0003677	F:DNA binding
				C:GO:0005634	C:nucleus
				F:GO:0003700	F:transcription factor activity, sequence-specific DNA binding
				P:GO:0006351	P:transcription, DNA-templated
				P:GO:0006355	P:regulation of transcription, DNA-templated
HanXRQChr09g0274681	ethylene-responsive transcription factor ERF084-like	6.6E-50	61.05%	F:GO:0003677	F:DNA binding
				C:GO:0005634	C:nucleus
				F:GO:0003700	F:transcription factor activity, sequence-specific DNA binding
				P:GO:0006351	P:transcription, DNA-templated
				C:GO:0016020	C:membrane
				C:GO:0016021	C:integral component of membrane
				P:GO:0006355	P:regulation of transcription, DNA-templated
HanXRQChr16g0514631	ethylene-responsive transcription factor 5-like	5.9E-32	61.2%	P:GO:0006351	P:transcription, DNA-templated
				P:GO:0006355	P:regulation of transcription, DNA-templated
				P:GO:0009873	P:ethylene-activated signaling pathway
				P:GO:0006952	P:defense response
				C:GO:0005622	C:intracellular
				F:GO:0003677	F:DNA binding
				P:GO:0009409	P:response to cold
				C:GO:0005634	C:nucleus
				F:GO:0003700	F:transcription factor activity, sequence-specific DNA binding
				P:GO:0002679	P:respiratory burst involved in defense response
				P:GO:0045893	P:positive regulation of transcription, DNA-templated
				P:GO:0010200	P:response to chitin
				P:GO:0035556	P:intracellular signal transduction
HanXRQChr16g0517641	ethylene-responsive transcription factor 12	1.0E-52	64.05%	F:GO:0003677	F:DNA binding
				C:GO:0005634	C:nucleus
				F:GO:0003700	F:transcription factor activity, sequence-specific DNA binding
				P:GO:0006351	P:transcription, DNA-templated
				P:GO:0006355	P:regulation of transcription, DNA-templated
HanXRQChr16g0533011	ethylene-responsive transcription factor 1B-like	1.4E-49	0.7	F:GO:0003677	F:DNA binding
				C:GO:0005634	C:nucleus
				F:GO:0003700	F:transcription factor activity, sequence-specific DNA binding
				P:GO:0006351	P:transcription, DNA-templated
				P:GO:0006355	P:regulation of transcription, DNA-templated
HanXRQChr16g0498951	ethylene-responsive transcription factor ERF113	3.3E-45	71.95%	C:GO:0005634	C:nucleus
				F:GO:0003677	F:DNA binding
				F:GO:0003700	F:transcription factor activity, sequence-specific DNA binding
				P:GO:0006351	P:transcription, DNA-templated
				P:GO:0006355	P:regulation of transcription, DNA-templated
HanXRQChr16g0501311	ethylene-responsive transcription factor ERF109-like	1.3E-58	58.85%	F:GO:0003677	F:DNA binding
				C:GO:0005634	C:nucleus
				F:GO:0003700	F:transcription factor activity, sequence-specific DNA binding
				P:GO:0006351	P:transcription, DNA-templated
				P:GO:0006355	P:regulation of transcription, DNA-templated
HanXRQChr17g0554511	ethylene-responsive transcription factor 4	1.5E-35	54.55%		P:regulation of cellular process
HanXRQChr17g0560651	ethylene-responsive transcription factor 13-like	1.3E-54	65.1%	C:GO:0005634	C:nucleus
				F:GO:0003677	F:DNA binding
				F:GO:0003700	F:transcription factor activity, sequence-specific DNA binding
				P:GO:0006351	P:transcription, DNA-templated
				P:GO:0006355	P:regulation of transcription, DNA-templated
HanXRQChr17g0561861	ethylene-responsive transcription factor 4-like	5.2E-45	64.45%	P:GO:0050794	P:regulation of cellular process
				P:GO:0050896	P:response to stimulus
HanXRQChr14g0461931	C-repeat dehydration-responsive element-binding factor 4	1.5E-111	77.2%	C:GO:0005634	C:nucleus
				F:GO:0003677	F:DNA binding
				F:GO:0003700	F:transcription factor activity, sequence-specific DNA binding
				P:GO:0006351	P:transcription, DNA-templated
				P:GO:0006355	P:regulation of transcription, DNA-templated
HanXRQChr14g0460951	ethylene response factor	3.9E-104	74.3%	C:GO:0005634	C:nucleus
				F:GO:0003677	F:DNA binding
				F:GO:0003700	F:transcription factor activity, sequence-specific DNA binding
				P:GO:0006351	P:transcription, DNA-templated
				P:GO:0006355	P:regulation of transcription, DNA-templated
				P:GO:0009873	P:ethylene-activated signaling pathway
				P:GO:0006952	P:defense response
HanXRQChr14g0459451	ethylene-responsive transcription factor ABI4	6.4E-51	57.45%	F:GO:0003677	F:DNA binding
				P:GO:0009628	P:response to abiotic stimulus
				P:GO:0010033	P:response to organic substance
				P:GO:0048608	P:reproductive structure development
				P:GO:0009791	P:post-embryonic development
				P:GO:0080090	P:regulation of primary metabolic process
				P:GO:1901700	P:response to oxygen-containing compound
				P:GO:0009987	P:cellular process
				P:GO:0031323	P:regulation of cellular metabolic process
HanXRQChr14g0462031	ethylene-responsive transcription factor ERF026-like	5.1E-56	66.2%	C:GO:0005634	C:nucleus
				F:GO:0003677	F:DNA binding
				F:GO:0003700	F:transcription factor activity, sequence-specific DNA binding
				P:GO:0006351	P:transcription, DNA-templated
				P:GO:0006355	P:regulation of transcription, DNA-templated

## Sheet: Table S10
Table S10. Interaction network of 9 HaDREB genes identified in sunflower and related genes in Arabidopsis
node1	node2	node1 accession	node2 accession	node1 annotation	node2 annotation	score
ABF2	ABF3	AT1G45249.3	AT4G34000.1	Abscisic acid-insensitive 5-like protein 5; Involved in ABA and stress responses and acts as a positive component of glucose signal transduction. Functions as transcriptional activator in the ABA-inducible expression of rd29B. Binds specifically to the ABA-responsive element (ABRE) of the rd29B gene promoter	Abscisic acid-insensitive 5-like protein 6; Binds to the ABA-responsive element (ABRE). Mediates stress-responsive ABA signaling	0.964
ABF2	ABF4	AT1G45249.3	AT3G19290.3	Abscisic acid-insensitive 5-like protein 5; Involved in ABA and stress responses and acts as a positive component of glucose signal transduction. Functions as transcriptional activator in the ABA-inducible expression of rd29B. Binds specifically to the ABA-responsive element (ABRE) of the rd29B gene promoter	ABRE binding factor 4; Functions as transcriptional activator in the ABA- inducible expression of rd29B. Binds specifically to the ABA- responsive element (ABRE) of the rd29B gene promoter	0.712
ABF2	DREB2C	AT1G45249.3	AT2G40340.1	Abscisic acid-insensitive 5-like protein 5; Involved in ABA and stress responses and acts as a positive component of glucose signal transduction. Functions as transcriptional activator in the ABA-inducible expression of rd29B. Binds specifically to the ABA-responsive element (ABRE) of the rd29B gene promoter	Dehydration-responsive element-binding protein 2C; Transcriptional activator that binds specifically to the DNA sequence 5’-[AG]CCGAC-3’. Binding to the C-repeat/DRE element mediates high salinity- and abscisic acid-inducible transcription	0.907
ABF3	ABF2	AT4G34000.1	AT1G45249.3	Abscisic acid-insensitive 5-like protein 6; Binds to the ABA-responsive element (ABRE). Mediates stress-responsive ABA signaling	Abscisic acid-insensitive 5-like protein 5; Involved in ABA and stress responses and acts as a positive component of glucose signal transduction. Functions as transcriptional activator in the ABA-inducible expression of rd29B. Binds specifically to the ABA-responsive element (ABRE) of the rd29B gene promoter	0.964
ABF3	ABF4	AT4G34000.1	AT3G19290.3	Abscisic acid-insensitive 5-like protein 6; Binds to the ABA-responsive element (ABRE). Mediates stress-responsive ABA signaling	ABRE binding factor 4; Functions as transcriptional activator in the ABA- inducible expression of rd29B. Binds specifically to the ABA- responsive element (ABRE) of the rd29B gene promoter	0.898
ABF3	DREB2C	AT4G34000.1	AT2G40340.1	Abscisic acid-insensitive 5-like protein 6; Binds to the ABA-responsive element (ABRE). Mediates stress-responsive ABA signaling	Dehydration-responsive element-binding protein 2C; Transcriptional activator that binds specifically to the DNA sequence 5’-[AG]CCGAC-3’. Binding to the C-repeat/DRE element mediates high salinity- and abscisic acid-inducible transcription	0.874
ABF4	ABF2	AT3G19290.3	AT1G45249.3	ABRE binding factor 4; Functions as transcriptional activator in the ABA- inducible expression of rd29B. Binds specifically to the ABA- responsive element (ABRE) of the rd29B gene promoter	Abscisic acid-insensitive 5-like protein 5; Involved in ABA and stress responses and acts as a positive component of glucose signal transduction. Functions as transcriptional activator in the ABA-inducible expression of rd29B. Binds specifically to the ABA-responsive element (ABRE) of the rd29B gene promoter	0.712
ABF4	ABF3	AT3G19290.3	AT4G34000.1	ABRE binding factor 4; Functions as transcriptional activator in the ABA- inducible expression of rd29B. Binds specifically to the ABA- responsive element (ABRE) of the rd29B gene promoter	Abscisic acid-insensitive 5-like protein 6; Binds to the ABA-responsive element (ABRE). Mediates stress-responsive ABA signaling	0.898
ABF4	DREB2C	AT3G19290.3	AT2G40340.1	ABRE binding factor 4; Functions as transcriptional activator in the ABA- inducible expression of rd29B. Binds specifically to the ABA- responsive element (ABRE) of the rd29B gene promoter	Dehydration-responsive element-binding protein 2C; Transcriptional activator that binds specifically to the DNA sequence 5’-[AG]CCGAC-3’. Binding to the C-repeat/DRE element mediates high salinity- and abscisic acid-inducible transcription	0.868
AT1G19210	AT1G55760	AT1G19210.1	AT1G55760.1	Ethylene-responsive transcription factor ERF017; Probably acts as a transcriptional activator. Binds to the GCC-box pathogenesis-related promoter element. May be involved in the regulation of gene expression by stress factors and by components of stress signal transduction pathways (By similarity)	BTB/POZ domain-containing protein; May act as a substrate-specific adapter of an E3 ubiquitin-protein ligase complex (CUL3-RBX1-BTB) which mediates the ubiquitination and subsequent proteasomal degradation of target proteins	0.670
AT1G19210	AT5G45560	AT1G19210.1	AT5G45560.1	Ethylene-responsive transcription factor ERF017; Probably acts as a transcriptional activator. Binds to the GCC-box pathogenesis-related promoter element. May be involved in the regulation of gene expression by stress factors and by components of stress signal transduction pathways (By similarity)	Pleckstrin homology and lipid-binding START domain-containing protein; Binds to phosphatidylinositol-4-phosphate (PtdIns(4)P). May regulate the salicylic acid- (SA-) mediated resistance to pathogens (By similarity)	0.604
AT1G19210	DDF1	AT1G19210.1	AT1G12610.1	Ethylene-responsive transcription factor ERF017; Probably acts as a transcriptional activator. Binds to the GCC-box pathogenesis-related promoter element. May be involved in the regulation of gene expression by stress factors and by components of stress signal transduction pathways (By similarity)	DWARF AND DELAYED FLOWERING 1; Transcriptional activator that binds specifically to the DNA sequence 5’-[AG]CCGAC-3’. Binding to the C-repeat/DRE element mediates cold or dehydration-inducible transcription. CBF/DREB1 factors play a key role in freezing tolerance and cold acclimation	0.438
AT1G19210	ORA47	AT1G19210.1	AT1G74930.1	Ethylene-responsive transcription factor ERF017; Probably acts as a transcriptional activator. Binds to the GCC-box pathogenesis-related promoter element. May be involved in the regulation of gene expression by stress factors and by components of stress signal transduction pathways (By similarity)	Ethylene-responsive transcription factor ERF018; Probably acts as a transcriptional activator. Binds to the GCC-box pathogenesis-related promoter element. May be involved in the regulation of gene expression by stress factors and by components of stress signal transduction pathways (By similarity)	0.607
AT1G19210	RRTF1	AT1G19210.1	AT4G34410.1	Ethylene-responsive transcription factor ERF017; Probably acts as a transcriptional activator. Binds to the GCC-box pathogenesis-related promoter element. May be involved in the regulation of gene expression by stress factors and by components of stress signal transduction pathways (By similarity)	Redox responsive transcription factor 1; Probably acts as a transcriptional activator. Binds to the GCC-box pathogenesis-related promoter element. May be involved in the regulation of gene expression by stress factors and by components of stress signal transduction pathways (By similarity)	0.594
AT1G55760	AT1G19210	AT1G55760.1	AT1G19210.1	BTB/POZ domain-containing protein; May act as a substrate-specific adapter of an E3 ubiquitin-protein ligase complex (CUL3-RBX1-BTB) which mediates the ubiquitination and subsequent proteasomal degradation of target proteins	Ethylene-responsive transcription factor ERF017; Probably acts as a transcriptional activator. Binds to the GCC-box pathogenesis-related promoter element. May be involved in the regulation of gene expression by stress factors and by components of stress signal transduction pathways (By similarity)	0.670
AT2G20350	AT4G13620	AT2G20350.1	AT4G13620.1	Ethylene-responsive transcription factor ERF120; Probably acts as a transcriptional activator. Binds to the GCC-box pathogenesis-related promoter element. May be involved in the regulation of gene expression by stress factors and by components of stress signal transduction pathways (By similarity)	Ethylene-responsive transcription factor ERF062; Probably acts as a transcriptional activator. Binds to the GCC-box pathogenesis-related promoter element. May be involved in the regulation of gene expression by stress factors and by components of stress signal transduction pathways (By similarity)	0.732
AT2G20350	CRF12	AT2G20350.1	AT1G25470.1	Ethylene-responsive transcription factor ERF120; Probably acts as a transcriptional activator. Binds to the GCC-box pathogenesis-related promoter element. May be involved in the regulation of gene expression by stress factors and by components of stress signal transduction pathways (By similarity)	Cytokinin response factor 12; Probably acts as a transcriptional activator. Binds to the GCC-box pathogenesis-related promoter element. May be involved in the regulation of gene expression by stress factors and by components of stress signal transduction pathways (By similarity)	0.709
AT2G20350	ORA47	AT2G20350.1	AT1G74930.1	Ethylene-responsive transcription factor ERF120; Probably acts as a transcriptional activator. Binds to the GCC-box pathogenesis-related promoter element. May be involved in the regulation of gene expression by stress factors and by components of stress signal transduction pathways (By similarity)	Ethylene-responsive transcription factor ERF018; Probably acts as a transcriptional activator. Binds to the GCC-box pathogenesis-related promoter element. May be involved in the regulation of gene expression by stress factors and by components of stress signal transduction pathways (By similarity)	0.434
AT2G37810	TINY2	AT2G37810.1	AT5G11590.1	Cysteine/Histidine-rich C1 domain family protein	TINY2; Probably acts as a transcriptional activator. Binds to the GCC-box pathogenesis-related promoter element. May be involved in the regulation of gene expression by stress factors and by components of stress signal transduction pathways (By similarity)	0.609
AT4G05470	AT4G13620	AT4G05470.1	AT4G13620.1	F-box family protein (FBL21)	Ethylene-responsive transcription factor ERF062; Probably acts as a transcriptional activator. Binds to the GCC-box pathogenesis-related promoter element. May be involved in the regulation of gene expression by stress factors and by components of stress signal transduction pathways (By similarity)	0.670
AT4G05470	AT5G07420	AT4G05470.1	AT5G07420.1	F-box family protein (FBL21)	Putative pectinesterase 49; Acts in the modification of cell walls via demethylesterification of cell wall pectin	0.879
AT4G05470	CHX2	AT4G05470.1	AT1G79400.1	F-box family protein (FBL21)	cation/H+ exchanger 2; May operate as a cation/H(+) antiporter	0.638
AT4G13620	AT2G20350	AT4G13620.1	AT2G20350.1	Ethylene-responsive transcription factor ERF062; Probably acts as a transcriptional activator. Binds to the GCC-box pathogenesis-related promoter element. May be involved in the regulation of gene expression by stress factors and by components of stress signal transduction pathways (By similarity)	Ethylene-responsive transcription factor ERF120; Probably acts as a transcriptional activator. Binds to the GCC-box pathogenesis-related promoter element. May be involved in the regulation of gene expression by stress factors and by components of stress signal transduction pathways (By similarity)	0.732
AT4G13620	AT4G05470	AT4G13620.1	AT4G05470.1	Ethylene-responsive transcription factor ERF062; Probably acts as a transcriptional activator. Binds to the GCC-box pathogenesis-related promoter element. May be involved in the regulation of gene expression by stress factors and by components of stress signal transduction pathways (By similarity)	F-box family protein (FBL21)	0.670
AT4G13620	AT5G07420	AT4G13620.1	AT5G07420.1	Ethylene-responsive transcription factor ERF062; Probably acts as a transcriptional activator. Binds to the GCC-box pathogenesis-related promoter element. May be involved in the regulation of gene expression by stress factors and by components of stress signal transduction pathways (By similarity)	Putative pectinesterase 49; Acts in the modification of cell walls via demethylesterification of cell wall pectin	0.910
AT4G13620	BPM1	AT4G13620.1	AT5G19000.2	Ethylene-responsive transcription factor ERF062; Probably acts as a transcriptional activator. Binds to the GCC-box pathogenesis-related promoter element. May be involved in the regulation of gene expression by stress factors and by components of stress signal transduction pathways (By similarity)	BTB-POZ and MATH domain 1	0.707
AT4G13620	CHX2	AT4G13620.1	AT1G79400.1	Ethylene-responsive transcription factor ERF062; Probably acts as a transcriptional activator. Binds to the GCC-box pathogenesis-related promoter element. May be involved in the regulation of gene expression by stress factors and by components of stress signal transduction pathways (By similarity)	cation/H+ exchanger 2; May operate as a cation/H(+) antiporter	0.670
AT4G13620	CRF12	AT4G13620.1	AT1G25470.1	Ethylene-responsive transcription factor ERF062; Probably acts as a transcriptional activator. Binds to the GCC-box pathogenesis-related promoter element. May be involved in the regulation of gene expression by stress factors and by components of stress signal transduction pathways (By similarity)	Cytokinin response factor 12; Probably acts as a transcriptional activator. Binds to the GCC-box pathogenesis-related promoter element. May be involved in the regulation of gene expression by stress factors and by components of stress signal transduction pathways (By similarity)	0.672
AT5G07420	AT4G05470	AT5G07420.1	AT4G05470.1	Putative pectinesterase 49; Acts in the modification of cell walls via demethylesterification of cell wall pectin	F-box family protein (FBL21)	0.879
AT5G07420	AT4G13620	AT5G07420.1	AT4G13620.1	Putative pectinesterase 49; Acts in the modification of cell walls via demethylesterification of cell wall pectin	Ethylene-responsive transcription factor ERF062; Probably acts as a transcriptional activator. Binds to the GCC-box pathogenesis-related promoter element. May be involved in the regulation of gene expression by stress factors and by components of stress signal transduction pathways (By similarity)	0.910
AT5G07420	CHX2	AT5G07420.1	AT1G79400.1	Putative pectinesterase 49; Acts in the modification of cell walls via demethylesterification of cell wall pectin	cation/H+ exchanger 2; May operate as a cation/H(+) antiporter	0.928
AT5G45560	AT1G19210	AT5G45560.1	AT1G19210.1	Pleckstrin homology and lipid-binding START domain-containing protein; Binds to phosphatidylinositol-4-phosphate (PtdIns(4)P). May regulate the salicylic acid- (SA-) mediated resistance to pathogens (By similarity)	Ethylene-responsive transcription factor ERF017; Probably acts as a transcriptional activator. Binds to the GCC-box pathogenesis-related promoter element. May be involved in the regulation of gene expression by stress factors and by components of stress signal transduction pathways (By similarity)	0.604
AT5G52020	DDF1	AT5G52020.1	AT1G12610.1	Ethylene-responsive transcription factor ERF025; Probably acts as a transcriptional activator. Binds to the GCC-box pathogenesis-related promoter element. May be involved in the regulation of gene expression by stress factors and by components of stress signal transduction pathways (By similarity)	DWARF AND DELAYED FLOWERING 1; Transcriptional activator that binds specifically to the DNA sequence 5’-[AG]CCGAC-3’. Binding to the C-repeat/DRE element mediates cold or dehydration-inducible transcription. CBF/DREB1 factors play a key role in freezing tolerance and cold acclimation	0.432
AT5G59690.1	TINY2	AT5G59690.1	AT5G11590.1	Histone H4	TINY2; Probably acts as a transcriptional activator. Binds to the GCC-box pathogenesis-related promoter element. May be involved in the regulation of gene expression by stress factors and by components of stress signal transduction pathways (By similarity)	0.738
At5g49480	TINY2	AT5G49480.1	AT5G11590.1	Ca2+-binding protein 1	TINY2; Probably acts as a transcriptional activator. Binds to the GCC-box pathogenesis-related promoter element. May be involved in the regulation of gene expression by stress factors and by components of stress signal transduction pathways (By similarity)	0.637
BPM1	AT4G13620	AT5G19000.2	AT4G13620.1	BTB-POZ and MATH domain 1	Ethylene-responsive transcription factor ERF062; Probably acts as a transcriptional activator. Binds to the GCC-box pathogenesis-related promoter element. May be involved in the regulation of gene expression by stress factors and by components of stress signal transduction pathways (By similarity)	0.707
BPM1	BPM3	AT5G19000.2	AT2G39760.1	BTB-POZ and MATH domain 1	BTB/POZ and MATH domain-containing protein; May act as a substrate-specific adapter of an E3 ubiquitin-protein ligase complex (CUL3-RBX1-BTB) which mediates the ubiquitination and subsequent proteasomal degradation of target proteins	0.557
BPM1	BPM5	AT5G19000.2	AT5G21010.1	BTB-POZ and MATH domain 1	BTB-POZ and MATH domain 5; May act as a substrate-specific adapter of an E3 ubiquitin-protein ligase complex (CUL3-RBX1-BTB) which mediates the ubiquitination and subsequent proteasomal degradation of target proteins	0.565
BPM1	BPM6	AT5G19000.2	AT3G43700.1	BTB-POZ and MATH domain 1	BTB-POZ and MATH domain 6; May act as a substrate-specific adapter of an E3 ubiquitin-protein ligase complex (CUL3-RBX1-BTB) which mediates the ubiquitination and subsequent proteasomal degradation of target proteins	0.578
BPM1	RAP2.4	AT5G19000.2	AT1G78080.1	BTB-POZ and MATH domain 1	Related to AP2 4; Probably acts as a transcriptional activator. Binds to the GCC-box pathogenesis-related promoter element. May be involved in the regulation of gene expression by stress factors and by components of stress signal transduction pathways (By similarity)	0.707
BPM2	BPM3	AT3G06190.1	AT2G39760.1	BTB-POZ and MATH domain 2; May act as a substrate-specific adapter of an E3 ubiquitin-protein ligase complex (CUL3-RBX1-BTB) which mediates the ubiquitination and subsequent proteasomal degradation of target proteins	BTB/POZ and MATH domain-containing protein; May act as a substrate-specific adapter of an E3 ubiquitin-protein ligase complex (CUL3-RBX1-BTB) which mediates the ubiquitination and subsequent proteasomal degradation of target proteins	0.907
BPM2	BPM4	AT3G06190.1	AT3G03740.1	BTB-POZ and MATH domain 2; May act as a substrate-specific adapter of an E3 ubiquitin-protein ligase complex (CUL3-RBX1-BTB) which mediates the ubiquitination and subsequent proteasomal degradation of target proteins	BTB-POZ and MATH domain 4; May act as a substrate-specific adapter of an E3 ubiquitin-protein ligase complex (CUL3-RBX1-BTB) which mediates the ubiquitination and subsequent proteasomal degradation of target proteins	0.904
BPM2	BPM5	AT3G06190.1	AT5G21010.1	BTB-POZ and MATH domain 2; May act as a substrate-specific adapter of an E3 ubiquitin-protein ligase complex (CUL3-RBX1-BTB) which mediates the ubiquitination and subsequent proteasomal degradation of target proteins	BTB-POZ and MATH domain 5; May act as a substrate-specific adapter of an E3 ubiquitin-protein ligase complex (CUL3-RBX1-BTB) which mediates the ubiquitination and subsequent proteasomal degradation of target proteins	0.904
BPM2	BPM6	AT3G06190.1	AT3G43700.1	BTB-POZ and MATH domain 2; May act as a substrate-specific adapter of an E3 ubiquitin-protein ligase complex (CUL3-RBX1-BTB) which mediates the ubiquitination and subsequent proteasomal degradation of target proteins	BTB-POZ and MATH domain 6; May act as a substrate-specific adapter of an E3 ubiquitin-protein ligase complex (CUL3-RBX1-BTB) which mediates the ubiquitination and subsequent proteasomal degradation of target proteins	0.903
BPM2	RAP2.4	AT3G06190.1	AT1G78080.1	BTB-POZ and MATH domain 2; May act as a substrate-specific adapter of an E3 ubiquitin-protein ligase complex (CUL3-RBX1-BTB) which mediates the ubiquitination and subsequent proteasomal degradation of target proteins	Related to AP2 4; Probably acts as a transcriptional activator. Binds to the GCC-box pathogenesis-related promoter element. May be involved in the regulation of gene expression by stress factors and by components of stress signal transduction pathways (By similarity)	0.707
BPM3	BPM1	AT2G39760.1	AT5G19000.2	BTB/POZ and MATH domain-containing protein; May act as a substrate-specific adapter of an E3 ubiquitin-protein ligase complex (CUL3-RBX1-BTB) which mediates the ubiquitination and subsequent proteasomal degradation of target proteins	BTB-POZ and MATH domain 1	0.557
BPM3	BPM2	AT2G39760.1	AT3G06190.1	BTB/POZ and MATH domain-containing protein; May act as a substrate-specific adapter of an E3 ubiquitin-protein ligase complex (CUL3-RBX1-BTB) which mediates the ubiquitination and subsequent proteasomal degradation of target proteins	BTB-POZ and MATH domain 2; May act as a substrate-specific adapter of an E3 ubiquitin-protein ligase complex (CUL3-RBX1-BTB) which mediates the ubiquitination and subsequent proteasomal degradation of target proteins	0.907
BPM3	BPM4	AT2G39760.1	AT3G03740.1	BTB/POZ and MATH domain-containing protein; May act as a substrate-specific adapter of an E3 ubiquitin-protein ligase complex (CUL3-RBX1-BTB) which mediates the ubiquitination and subsequent proteasomal degradation of target proteins	BTB-POZ and MATH domain 4; May act as a substrate-specific adapter of an E3 ubiquitin-protein ligase complex (CUL3-RBX1-BTB) which mediates the ubiquitination and subsequent proteasomal degradation of target proteins	0.903
BPM3	BPM5	AT2G39760.1	AT5G21010.1	BTB/POZ and MATH domain-containing protein; May act as a substrate-specific adapter of an E3 ubiquitin-protein ligase complex (CUL3-RBX1-BTB) which mediates the ubiquitination and subsequent proteasomal degradation of target proteins	BTB-POZ and MATH domain 5; May act as a substrate-specific adapter of an E3 ubiquitin-protein ligase complex (CUL3-RBX1-BTB) which mediates the ubiquitination and subsequent proteasomal degradation of target proteins	0.954
BPM3	BPM6	AT2G39760.1	AT3G43700.1	BTB/POZ and MATH domain-containing protein; May act as a substrate-specific adapter of an E3 ubiquitin-protein ligase complex (CUL3-RBX1-BTB) which mediates the ubiquitination and subsequent proteasomal degradation of target proteins	BTB-POZ and MATH domain 6; May act as a substrate-specific adapter of an E3 ubiquitin-protein ligase complex (CUL3-RBX1-BTB) which mediates the ubiquitination and subsequent proteasomal degradation of target proteins	0.954
BPM3	RAP2.4	AT2G39760.1	AT1G78080.1	BTB/POZ and MATH domain-containing protein; May act as a substrate-specific adapter of an E3 ubiquitin-protein ligase complex (CUL3-RBX1-BTB) which mediates the ubiquitination and subsequent proteasomal degradation of target proteins	Related to AP2 4; Probably acts as a transcriptional activator. Binds to the GCC-box pathogenesis-related promoter element. May be involved in the regulation of gene expression by stress factors and by components of stress signal transduction pathways (By similarity)	0.707
BPM4	BPM2	AT3G03740.1	AT3G06190.1	BTB-POZ and MATH domain 4; May act as a substrate-specific adapter of an E3 ubiquitin-protein ligase complex (CUL3-RBX1-BTB) which mediates the ubiquitination and subsequent proteasomal degradation of target proteins	BTB-POZ and MATH domain 2; May act as a substrate-specific adapter of an E3 ubiquitin-protein ligase complex (CUL3-RBX1-BTB) which mediates the ubiquitination and subsequent proteasomal degradation of target proteins	0.904
BPM4	BPM3	AT3G03740.1	AT2G39760.1	BTB-POZ and MATH domain 4; May act as a substrate-specific adapter of an E3 ubiquitin-protein ligase complex (CUL3-RBX1-BTB) which mediates the ubiquitination and subsequent proteasomal degradation of target proteins	BTB/POZ and MATH domain-containing protein; May act as a substrate-specific adapter of an E3 ubiquitin-protein ligase complex (CUL3-RBX1-BTB) which mediates the ubiquitination and subsequent proteasomal degradation of target proteins	0.903
BPM4	BPM5	AT3G03740.1	AT5G21010.1	BTB-POZ and MATH domain 4; May act as a substrate-specific adapter of an E3 ubiquitin-protein ligase complex (CUL3-RBX1-BTB) which mediates the ubiquitination and subsequent proteasomal degradation of target proteins	BTB-POZ and MATH domain 5; May act as a substrate-specific adapter of an E3 ubiquitin-protein ligase complex (CUL3-RBX1-BTB) which mediates the ubiquitination and subsequent proteasomal degradation of target proteins	0.918
BPM4	BPM6	AT3G03740.1	AT3G43700.1	BTB-POZ and MATH domain 4; May act as a substrate-specific adapter of an E3 ubiquitin-protein ligase complex (CUL3-RBX1-BTB) which mediates the ubiquitination and subsequent proteasomal degradation of target proteins	BTB-POZ and MATH domain 6; May act as a substrate-specific adapter of an E3 ubiquitin-protein ligase complex (CUL3-RBX1-BTB) which mediates the ubiquitination and subsequent proteasomal degradation of target proteins	0.905
BPM4	RAP2.4	AT3G03740.1	AT1G78080.1	BTB-POZ and MATH domain 4; May act as a substrate-specific adapter of an E3 ubiquitin-protein ligase complex (CUL3-RBX1-BTB) which mediates the ubiquitination and subsequent proteasomal degradation of target proteins	Related to AP2 4; Probably acts as a transcriptional activator. Binds to the GCC-box pathogenesis-related promoter element. May be involved in the regulation of gene expression by stress factors and by components of stress signal transduction pathways (By similarity)	0.707
BPM5	BPM1	AT5G21010.1	AT5G19000.2	BTB-POZ and MATH domain 5; May act as a substrate-specific adapter of an E3 ubiquitin-protein ligase complex (CUL3-RBX1-BTB) which mediates the ubiquitination and subsequent proteasomal degradation of target proteins	BTB-POZ and MATH domain 1	0.565
BPM5	BPM2	AT5G21010.1	AT3G06190.1	BTB-POZ and MATH domain 5; May act as a substrate-specific adapter of an E3 ubiquitin-protein ligase complex (CUL3-RBX1-BTB) which mediates the ubiquitination and subsequent proteasomal degradation of target proteins	BTB-POZ and MATH domain 2; May act as a substrate-specific adapter of an E3 ubiquitin-protein ligase complex (CUL3-RBX1-BTB) which mediates the ubiquitination and subsequent proteasomal degradation of target proteins	0.904
BPM5	BPM3	AT5G21010.1	AT2G39760.1	BTB-POZ and MATH domain 5; May act as a substrate-specific adapter of an E3 ubiquitin-protein ligase complex (CUL3-RBX1-BTB) which mediates the ubiquitination and subsequent proteasomal degradation of target proteins	BTB/POZ and MATH domain-containing protein; May act as a substrate-specific adapter of an E3 ubiquitin-protein ligase complex (CUL3-RBX1-BTB) which mediates the ubiquitination and subsequent proteasomal degradation of target proteins	0.954
BPM5	BPM4	AT5G21010.1	AT3G03740.1	BTB-POZ and MATH domain 5; May act as a substrate-specific adapter of an E3 ubiquitin-protein ligase complex (CUL3-RBX1-BTB) which mediates the ubiquitination and subsequent proteasomal degradation of target proteins	BTB-POZ and MATH domain 4; May act as a substrate-specific adapter of an E3 ubiquitin-protein ligase complex (CUL3-RBX1-BTB) which mediates the ubiquitination and subsequent proteasomal degradation of target proteins	0.918
BPM5	BPM6	AT5G21010.1	AT3G43700.1	BTB-POZ and MATH domain 5; May act as a substrate-specific adapter of an E3 ubiquitin-protein ligase complex (CUL3-RBX1-BTB) which mediates the ubiquitination and subsequent proteasomal degradation of target proteins	BTB-POZ and MATH domain 6; May act as a substrate-specific adapter of an E3 ubiquitin-protein ligase complex (CUL3-RBX1-BTB) which mediates the ubiquitination and subsequent proteasomal degradation of target proteins	0.901
BPM5	RAP2.4	AT5G21010.1	AT1G78080.1	BTB-POZ and MATH domain 5; May act as a substrate-specific adapter of an E3 ubiquitin-protein ligase complex (CUL3-RBX1-BTB) which mediates the ubiquitination and subsequent proteasomal degradation of target proteins	Related to AP2 4; Probably acts as a transcriptional activator. Binds to the GCC-box pathogenesis-related promoter element. May be involved in the regulation of gene expression by stress factors and by components of stress signal transduction pathways (By similarity)	0.707
BPM6	BPM1	AT3G43700.1	AT5G19000.2	BTB-POZ and MATH domain 6; May act as a substrate-specific adapter of an E3 ubiquitin-protein ligase complex (CUL3-RBX1-BTB) which mediates the ubiquitination and subsequent proteasomal degradation of target proteins	BTB-POZ and MATH domain 1	0.578
BPM6	BPM2	AT3G43700.1	AT3G06190.1	BTB-POZ and MATH domain 6; May act as a substrate-specific adapter of an E3 ubiquitin-protein ligase complex (CUL3-RBX1-BTB) which mediates the ubiquitination and subsequent proteasomal degradation of target proteins	BTB-POZ and MATH domain 2; May act as a substrate-specific adapter of an E3 ubiquitin-protein ligase complex (CUL3-RBX1-BTB) which mediates the ubiquitination and subsequent proteasomal degradation of target proteins	0.903
BPM6	BPM3	AT3G43700.1	AT2G39760.1	BTB-POZ and MATH domain 6; May act as a substrate-specific adapter of an E3 ubiquitin-protein ligase complex (CUL3-RBX1-BTB) which mediates the ubiquitination and subsequent proteasomal degradation of target proteins	BTB/POZ and MATH domain-containing protein; May act as a substrate-specific adapter of an E3 ubiquitin-protein ligase complex (CUL3-RBX1-BTB) which mediates the ubiquitination and subsequent proteasomal degradation of target proteins	0.954
BPM6	BPM4	AT3G43700.1	AT3G03740.1	BTB-POZ and MATH domain 6; May act as a substrate-specific adapter of an E3 ubiquitin-protein ligase complex (CUL3-RBX1-BTB) which mediates the ubiquitination and subsequent proteasomal degradation of target proteins	BTB-POZ and MATH domain 4; May act as a substrate-specific adapter of an E3 ubiquitin-protein ligase complex (CUL3-RBX1-BTB) which mediates the ubiquitination and subsequent proteasomal degradation of target proteins	0.905
BPM6	BPM5	AT3G43700.1	AT5G21010.1	BTB-POZ and MATH domain 6; May act as a substrate-specific adapter of an E3 ubiquitin-protein ligase complex (CUL3-RBX1-BTB) which mediates the ubiquitination and subsequent proteasomal degradation of target proteins	BTB-POZ and MATH domain 5; May act as a substrate-specific adapter of an E3 ubiquitin-protein ligase complex (CUL3-RBX1-BTB) which mediates the ubiquitination and subsequent proteasomal degradation of target proteins	0.901
BPM6	RAP2.4	AT3G43700.1	AT1G78080.1	BTB-POZ and MATH domain 6; May act as a substrate-specific adapter of an E3 ubiquitin-protein ligase complex (CUL3-RBX1-BTB) which mediates the ubiquitination and subsequent proteasomal degradation of target proteins	Related to AP2 4; Probably acts as a transcriptional activator. Binds to the GCC-box pathogenesis-related promoter element. May be involved in the regulation of gene expression by stress factors and by components of stress signal transduction pathways (By similarity)	0.707
CHX2	AT4G05470	AT1G79400.1	AT4G05470.1	cation/H+ exchanger 2; May operate as a cation/H(+) antiporter	F-box family protein (FBL21)	0.638
CHX2	AT4G13620	AT1G79400.1	AT4G13620.1	cation/H+ exchanger 2; May operate as a cation/H(+) antiporter	Ethylene-responsive transcription factor ERF062; Probably acts as a transcriptional activator. Binds to the GCC-box pathogenesis-related promoter element. May be involved in the regulation of gene expression by stress factors and by components of stress signal transduction pathways (By similarity)	0.670
CHX2	AT5G07420	AT1G79400.1	AT5G07420.1	cation/H+ exchanger 2; May operate as a cation/H(+) antiporter	Putative pectinesterase 49; Acts in the modification of cell walls via demethylesterification of cell wall pectin	0.928
CRF12	AT2G20350	AT1G25470.1	AT2G20350.1	Cytokinin response factor 12; Probably acts as a transcriptional activator. Binds to the GCC-box pathogenesis-related promoter element. May be involved in the regulation of gene expression by stress factors and by components of stress signal transduction pathways (By similarity)	Ethylene-responsive transcription factor ERF120; Probably acts as a transcriptional activator. Binds to the GCC-box pathogenesis-related promoter element. May be involved in the regulation of gene expression by stress factors and by components of stress signal transduction pathways (By similarity)	0.709
CRF12	AT4G13620	AT1G25470.1	AT4G13620.1	Cytokinin response factor 12; Probably acts as a transcriptional activator. Binds to the GCC-box pathogenesis-related promoter element. May be involved in the regulation of gene expression by stress factors and by components of stress signal transduction pathways (By similarity)	Ethylene-responsive transcription factor ERF062; Probably acts as a transcriptional activator. Binds to the GCC-box pathogenesis-related promoter element. May be involved in the regulation of gene expression by stress factors and by components of stress signal transduction pathways (By similarity)	0.672
CRF12	DREB2C	AT1G25470.1	AT2G40340.1	Cytokinin response factor 12; Probably acts as a transcriptional activator. Binds to the GCC-box pathogenesis-related promoter element. May be involved in the regulation of gene expression by stress factors and by components of stress signal transduction pathways (By similarity)	Dehydration-responsive element-binding protein 2C; Transcriptional activator that binds specifically to the DNA sequence 5’-[AG]CCGAC-3’. Binding to the C-repeat/DRE element mediates high salinity- and abscisic acid-inducible transcription	0.502
DDF1	AT1G19210	AT1G12610.1	AT1G19210.1	DWARF AND DELAYED FLOWERING 1; Transcriptional activator that binds specifically to the DNA sequence 5’-[AG]CCGAC-3’. Binding to the C-repeat/DRE element mediates cold or dehydration-inducible transcription. CBF/DREB1 factors play a key role in freezing tolerance and cold acclimation	Ethylene-responsive transcription factor ERF017; Probably acts as a transcriptional activator. Binds to the GCC-box pathogenesis-related promoter element. May be involved in the regulation of gene expression by stress factors and by components of stress signal transduction pathways (By similarity)	0.438
DDF1	AT5G52020	AT1G12610.1	AT5G52020.1	DWARF AND DELAYED FLOWERING 1; Transcriptional activator that binds specifically to the DNA sequence 5’-[AG]CCGAC-3’. Binding to the C-repeat/DRE element mediates cold or dehydration-inducible transcription. CBF/DREB1 factors play a key role in freezing tolerance and cold acclimation	Ethylene-responsive transcription factor ERF025; Probably acts as a transcriptional activator. Binds to the GCC-box pathogenesis-related promoter element. May be involved in the regulation of gene expression by stress factors and by components of stress signal transduction pathways (By similarity)	0.432
DDF1	GA2OX6	AT1G12610.1	AT1G02400.1	DWARF AND DELAYED FLOWERING 1; Transcriptional activator that binds specifically to the DNA sequence 5’-[AG]CCGAC-3’. Binding to the C-repeat/DRE element mediates cold or dehydration-inducible transcription. CBF/DREB1 factors play a key role in freezing tolerance and cold acclimation	Gibberellin 2-oxidase 6; Catalyzes the 2-beta-hydroxylation of several biologically active gibberellins, leading to the homeostatic regulation of their endogenous level. Catabolism of gibberellins (GAs) plays a central role in plant development. Converts GA9/GA20 to GA51/GA29 and GA4/GA1 to GA34/GA8. Has no C20-GA 2 oxidase activity against GA12 and GA53	0.622
DDF1	GA2OX7	AT1G12610.1	AT1G50960.1	DWARF AND DELAYED FLOWERING 1; Transcriptional activator that binds specifically to the DNA sequence 5’-[AG]CCGAC-3’. Binding to the C-repeat/DRE element mediates cold or dehydration-inducible transcription. CBF/DREB1 factors play a key role in freezing tolerance and cold acclimation	Gibberellin 2-oxidase 7; Catalyzes the 2-beta-hydroxylation of gibberellins (GA) precursors, rendering them unable to be converted to active GAs. Hydroxylates the C20-GA GA12 and GA53, but is not active on C19- GAs, like GA1, GA4, GA9 and GA20	0.780
DDF1	RRTF1	AT1G12610.1	AT4G34410.1	DWARF AND DELAYED FLOWERING 1; Transcriptional activator that binds specifically to the DNA sequence 5’-[AG]CCGAC-3’. Binding to the C-repeat/DRE element mediates cold or dehydration-inducible transcription. CBF/DREB1 factors play a key role in freezing tolerance and cold acclimation	Redox responsive transcription factor 1; Probably acts as a transcriptional activator. Binds to the GCC-box pathogenesis-related promoter element. May be involved in the regulation of gene expression by stress factors and by components of stress signal transduction pathways (By similarity)	0.819
DREB2C	ABF2	AT2G40340.1	AT1G45249.3	Dehydration-responsive element-binding protein 2C; Transcriptional activator that binds specifically to the DNA sequence 5’-[AG]CCGAC-3’. Binding to the C-repeat/DRE element mediates high salinity- and abscisic acid-inducible transcription	Abscisic acid-insensitive 5-like protein 5; Involved in ABA and stress responses and acts as a positive component of glucose signal transduction. Functions as transcriptional activator in the ABA-inducible expression of rd29B. Binds specifically to the ABA-responsive element (ABRE) of the rd29B gene promoter	0.907
DREB2C	ABF3	AT2G40340.1	AT4G34000.1	Dehydration-responsive element-binding protein 2C; Transcriptional activator that binds specifically to the DNA sequence 5’-[AG]CCGAC-3’. Binding to the C-repeat/DRE element mediates high salinity- and abscisic acid-inducible transcription	Abscisic acid-insensitive 5-like protein 6; Binds to the ABA-responsive element (ABRE). Mediates stress-responsive ABA signaling	0.874
DREB2C	ABF4	AT2G40340.1	AT3G19290.3	Dehydration-responsive element-binding protein 2C; Transcriptional activator that binds specifically to the DNA sequence 5’-[AG]CCGAC-3’. Binding to the C-repeat/DRE element mediates high salinity- and abscisic acid-inducible transcription	ABRE binding factor 4; Functions as transcriptional activator in the ABA- inducible expression of rd29B. Binds specifically to the ABA- responsive element (ABRE) of the rd29B gene promoter	0.868
DREB2C	CRF12	AT2G40340.1	AT1G25470.1	Dehydration-responsive element-binding protein 2C; Transcriptional activator that binds specifically to the DNA sequence 5’-[AG]CCGAC-3’. Binding to the C-repeat/DRE element mediates high salinity- and abscisic acid-inducible transcription	Cytokinin response factor 12; Probably acts as a transcriptional activator. Binds to the GCC-box pathogenesis-related promoter element. May be involved in the regulation of gene expression by stress factors and by components of stress signal transduction pathways (By similarity)	0.502
DREB2C	HSFA3	AT2G40340.1	AT5G03720.1	Dehydration-responsive element-binding protein 2C; Transcriptional activator that binds specifically to the DNA sequence 5’-[AG]CCGAC-3’. Binding to the C-repeat/DRE element mediates high salinity- and abscisic acid-inducible transcription	Heat shock transcription factor A3; Transcriptional activator that specifically binds DNA sequence 5’-AGAAnnTTCT-3’ known as heat shock promoter elements (HSE). Involved in heat stress response. Activated by DREB2A under heat stress	0.703
DREB2C	RCD1	AT2G40340.1	AT1G32230.1	Dehydration-responsive element-binding protein 2C; Transcriptional activator that binds specifically to the DNA sequence 5’-[AG]CCGAC-3’. Binding to the C-repeat/DRE element mediates high salinity- and abscisic acid-inducible transcription	RADICAL-INDUCED CELL DEATH1; Inactive ADP-ribosyltransferase that functions with SRO1 to regulate oxidative stress, hormonal and developmental responses. Required for embryogenesis, vegetative and reproductive development, and abiotic stress responses. May regulate several stress-responsive genes. Seems to play a larger developmental role than SRO1. Does not bind NAD in vitro	0.599
GA2OX6	DDF1	AT1G02400.1	AT1G12610.1	Gibberellin 2-oxidase 6; Catalyzes the 2-beta-hydroxylation of several biologically active gibberellins, leading to the homeostatic regulation of their endogenous level. Catabolism of gibberellins (GAs) plays a central role in plant development. Converts GA9/GA20 to GA51/GA29 and GA4/GA1 to GA34/GA8. Has no C20-GA 2 oxidase activity against GA12 and GA53	DWARF AND DELAYED FLOWERING 1; Transcriptional activator that binds specifically to the DNA sequence 5’-[AG]CCGAC-3’. Binding to the C-repeat/DRE element mediates cold or dehydration-inducible transcription. CBF/DREB1 factors play a key role in freezing tolerance and cold acclimation	0.622
GA2OX7	DDF1	AT1G50960.1	AT1G12610.1	Gibberellin 2-oxidase 7; Catalyzes the 2-beta-hydroxylation of gibberellins (GA) precursors, rendering them unable to be converted to active GAs. Hydroxylates the C20-GA GA12 and GA53, but is not active on C19- GAs, like GA1, GA4, GA9 and GA20	DWARF AND DELAYED FLOWERING 1; Transcriptional activator that binds specifically to the DNA sequence 5’-[AG]CCGAC-3’. Binding to the C-repeat/DRE element mediates cold or dehydration-inducible transcription. CBF/DREB1 factors play a key role in freezing tolerance and cold acclimation	0.780
HSFA3	DREB2C	AT5G03720.1	AT2G40340.1	Heat shock transcription factor A3; Transcriptional activator that specifically binds DNA sequence 5’-AGAAnnTTCT-3’ known as heat shock promoter elements (HSE). Involved in heat stress response. Activated by DREB2A under heat stress	Dehydration-responsive element-binding protein 2C; Transcriptional activator that binds specifically to the DNA sequence 5’-[AG]CCGAC-3’. Binding to the C-repeat/DRE element mediates high salinity- and abscisic acid-inducible transcription	0.703
ORA47	AT1G19210	AT1G74930.1	AT1G19210.1	Ethylene-responsive transcription factor ERF018; Probably acts as a transcriptional activator. Binds to the GCC-box pathogenesis-related promoter element. May be involved in the regulation of gene expression by stress factors and by components of stress signal transduction pathways (By similarity)	Ethylene-responsive transcription factor ERF017; Probably acts as a transcriptional activator. Binds to the GCC-box pathogenesis-related promoter element. May be involved in the regulation of gene expression by stress factors and by components of stress signal transduction pathways (By similarity)	0.607
ORA47	AT2G20350	AT1G74930.1	AT2G20350.1	Ethylene-responsive transcription factor ERF018; Probably acts as a transcriptional activator. Binds to the GCC-box pathogenesis-related promoter element. May be involved in the regulation of gene expression by stress factors and by components of stress signal transduction pathways (By similarity)	Ethylene-responsive transcription factor ERF120; Probably acts as a transcriptional activator. Binds to the GCC-box pathogenesis-related promoter element. May be involved in the regulation of gene expression by stress factors and by components of stress signal transduction pathways (By similarity)	0.434
ORA47	RRTF1	AT1G74930.1	AT4G34410.1	Ethylene-responsive transcription factor ERF018; Probably acts as a transcriptional activator. Binds to the GCC-box pathogenesis-related promoter element. May be involved in the regulation of gene expression by stress factors and by components of stress signal transduction pathways (By similarity)	Redox responsive transcription factor 1; Probably acts as a transcriptional activator. Binds to the GCC-box pathogenesis-related promoter element. May be involved in the regulation of gene expression by stress factors and by components of stress signal transduction pathways (By similarity)	0.830
RAP2.4	BPM1	AT1G78080.1	AT5G19000.2	Related to AP2 4; Probably acts as a transcriptional activator. Binds to the GCC-box pathogenesis-related promoter element. May be involved in the regulation of gene expression by stress factors and by components of stress signal transduction pathways (By similarity)	BTB-POZ and MATH domain 1	0.707
RAP2.4	BPM2	AT1G78080.1	AT3G06190.1	Related to AP2 4; Probably acts as a transcriptional activator. Binds to the GCC-box pathogenesis-related promoter element. May be involved in the regulation of gene expression by stress factors and by components of stress signal transduction pathways (By similarity)	BTB-POZ and MATH domain 2; May act as a substrate-specific adapter of an E3 ubiquitin-protein ligase complex (CUL3-RBX1-BTB) which mediates the ubiquitination and subsequent proteasomal degradation of target proteins	0.707
RAP2.4	BPM3	AT1G78080.1	AT2G39760.1	Related to AP2 4; Probably acts as a transcriptional activator. Binds to the GCC-box pathogenesis-related promoter element. May be involved in the regulation of gene expression by stress factors and by components of stress signal transduction pathways (By similarity)	BTB/POZ and MATH domain-containing protein; May act as a substrate-specific adapter of an E3 ubiquitin-protein ligase complex (CUL3-RBX1-BTB) which mediates the ubiquitination and subsequent proteasomal degradation of target proteins	0.707
RAP2.4	BPM4	AT1G78080.1	AT3G03740.1	Related to AP2 4; Probably acts as a transcriptional activator. Binds to the GCC-box pathogenesis-related promoter element. May be involved in the regulation of gene expression by stress factors and by components of stress signal transduction pathways (By similarity)	BTB-POZ and MATH domain 4; May act as a substrate-specific adapter of an E3 ubiquitin-protein ligase complex (CUL3-RBX1-BTB) which mediates the ubiquitination and subsequent proteasomal degradation of target proteins	0.707
RAP2.4	BPM5	AT1G78080.1	AT5G21010.1	Related to AP2 4; Probably acts as a transcriptional activator. Binds to the GCC-box pathogenesis-related promoter element. May be involved in the regulation of gene expression by stress factors and by components of stress signal transduction pathways (By similarity)	BTB-POZ and MATH domain 5; May act as a substrate-specific adapter of an E3 ubiquitin-protein ligase complex (CUL3-RBX1-BTB) which mediates the ubiquitination and subsequent proteasomal degradation of target proteins	0.707
RAP2.4	BPM6	AT1G78080.1	AT3G43700.1	Related to AP2 4; Probably acts as a transcriptional activator. Binds to the GCC-box pathogenesis-related promoter element. May be involved in the regulation of gene expression by stress factors and by components of stress signal transduction pathways (By similarity)	BTB-POZ and MATH domain 6; May act as a substrate-specific adapter of an E3 ubiquitin-protein ligase complex (CUL3-RBX1-BTB) which mediates the ubiquitination and subsequent proteasomal degradation of target proteins	0.707
RAP2.4	RCD1	AT1G78080.1	AT1G32230.1	Related to AP2 4; Probably acts as a transcriptional activator. Binds to the GCC-box pathogenesis-related promoter element. May be involved in the regulation of gene expression by stress factors and by components of stress signal transduction pathways (By similarity)	RADICAL-INDUCED CELL DEATH1; Inactive ADP-ribosyltransferase that functions with SRO1 to regulate oxidative stress, hormonal and developmental responses. Required for embryogenesis, vegetative and reproductive development, and abiotic stress responses. May regulate several stress-responsive genes. Seems to play a larger developmental role than SRO1. Does not bind NAD in vitro	0.746
RCD1	DREB2C	AT1G32230.1	AT2G40340.1	RADICAL-INDUCED CELL DEATH1; Inactive ADP-ribosyltransferase that functions with SRO1 to regulate oxidative stress, hormonal and developmental responses. Required for embryogenesis, vegetative and reproductive development, and abiotic stress responses. May regulate several stress-responsive genes. Seems to play a larger developmental role than SRO1. Does not bind NAD in vitro	Dehydration-responsive element-binding protein 2C; Transcriptional activator that binds specifically to the DNA sequence 5’-[AG]CCGAC-3’. Binding to the C-repeat/DRE element mediates high salinity- and abscisic acid-inducible transcription	0.599
RCD1	RAP2.4	AT1G32230.1	AT1G78080.1	RADICAL-INDUCED CELL DEATH1; Inactive ADP-ribosyltransferase that functions with SRO1 to regulate oxidative stress, hormonal and developmental responses. Required for embryogenesis, vegetative and reproductive development, and abiotic stress responses. May regulate several stress-responsive genes. Seems to play a larger developmental role than SRO1. Does not bind NAD in vitro	Related to AP2 4; Probably acts as a transcriptional activator. Binds to the GCC-box pathogenesis-related promoter element. May be involved in the regulation of gene expression by stress factors and by components of stress signal transduction pathways (By similarity)	0.746
RRTF1	AT1G19210	AT4G34410.1	AT1G19210.1	Redox responsive transcription factor 1; Probably acts as a transcriptional activator. Binds to the GCC-box pathogenesis-related promoter element. May be involved in the regulation of gene expression by stress factors and by components of stress signal transduction pathways (By similarity)	Ethylene-responsive transcription factor ERF017; Probably acts as a transcriptional activator. Binds to the GCC-box pathogenesis-related promoter element. May be involved in the regulation of gene expression by stress factors and by components of stress signal transduction pathways (By similarity)	0.594
RRTF1	DDF1	AT4G34410.1	AT1G12610.1	Redox responsive transcription factor 1; Probably acts as a transcriptional activator. Binds to the GCC-box pathogenesis-related promoter element. May be involved in the regulation of gene expression by stress factors and by components of stress signal transduction pathways (By similarity)	DWARF AND DELAYED FLOWERING 1; Transcriptional activator that binds specifically to the DNA sequence 5’-[AG]CCGAC-3’. Binding to the C-repeat/DRE element mediates cold or dehydration-inducible transcription. CBF/DREB1 factors play a key role in freezing tolerance and cold acclimation	0.819
RRTF1	ORA47	AT4G34410.1	AT1G74930.1	Redox responsive transcription factor 1; Probably acts as a transcriptional activator. Binds to the GCC-box pathogenesis-related promoter element. May be involved in the regulation of gene expression by stress factors and by components of stress signal transduction pathways (By similarity)	Ethylene-responsive transcription factor ERF018; Probably acts as a transcriptional activator. Binds to the GCC-box pathogenesis-related promoter element. May be involved in the regulation of gene expression by stress factors and by components of stress signal transduction pathways (By similarity)	0.830
TINY2	AT2G37810	AT5G11590.1	AT2G37810.1	TINY2; Probably acts as a transcriptional activator. Binds to the GCC-box pathogenesis-related promoter element. May be involved in the regulation of gene expression by stress factors and by components of stress signal transduction pathways (By similarity)	Cysteine/Histidine-rich C1 domain family protein	0.609
TINY2	AT5G59690.1	AT5G11590.1	AT5G59690.1	TINY2; Probably acts as a transcriptional activator. Binds to the GCC-box pathogenesis-related promoter element. May be involved in the regulation of gene expression by stress factors and by components of stress signal transduction pathways (By similarity)	Histone H4	0.738
TINY2	At5g49480	AT5G11590.1	AT5G49480.1	TINY2; Probably acts as a transcriptional activator. Binds to the GCC-box pathogenesis-related promoter element. May be involved in the regulation of gene expression by stress factors and by components of stress signal transduction pathways (By similarity)	Ca2+-binding protein 1	0.637

[truncated: 2 more sheets: Table S11, Sheet1]
